# Supplementary material for: Synergies of integrated pest and pollinator management in avocado farming in East Africa: An ex-ante economic analysis
Source: PLoS One. 2022 Jul 25;17(7):e0271241. doi: 10.1371/journal.pone.0271241 (PMC9312383; doi:10.1371/journal.pone.0271241)
Supplement: S1 Data — (ZIP) [file pone.0271241.s001.zip]

Archive with 56 entries (55 files):
- DATA-EX-ANTE/ADOPTION GENERATE.dta
- DATA-EX-ANTE/ADOPTION GENERATE1.dta
- DATA-EX-ANTE/Adoption RATE.xlsx
- DATA-EX-ANTE/Adoption RATES IPM KENYA.dta
- DATA-EX-ANTE/Adoption RATES IPPM KENYA.dta
- DATA-EX-ANTE/Adoption RATES POLLINATORS KENYA.dta
- DATA-EX-ANTE/ADOPTION RATES.do
- DATA-EX-ANTE/ADOPTION RATES1.do
- DATA-EX-ANTE/Book1.xlsx
- DATA-EX-ANTE/DREAM OUTPUTS/
- DATA-EX-ANTE/DREAM OUTPUTS/.TXT
- DATA-EX-ANTE/DREAM OUTPUTS/BEES.ONLY.txt
- DATA-EX-ANTE/DREAM OUTPUTS/FINAL KENYA1.txt
- DATA-EX-ANTE/DREAM OUTPUTS/IPM ONLY.TXT
- DATA-EX-ANTE/DREAM OUTPUTS/IPPM.50%cost less.T
- DATA-EX-ANTE/DREAM OUTPUTS/IPPM.50%cost more.T
- DATA-EX-ANTE/DREAM OUTPUTS/IPPM.50%discountless
- DATA-EX-ANTE/DREAM OUTPUTS/IPPM.50%discountplus
- DATA-EX-ANTE/DREAM OUTPUTS/IPPM.50%elastcity.ls
- DATA-EX-ANTE/DREAM OUTPUTS/IPPM.50%prob.succ.10
- DATA-EX-ANTE/DREAM OUTPUTS/IPPM.50%sselastcity
- DATA-EX-ANTE/DREAM OUTPUTS/IPPM.50%yield lessed
- DATA-EX-ANTE/DREAM OUTPUTS/IPPM.50%yield more.T
- DATA-EX-ANTE/DREAM OUTPUTS/IPPM.edited.T.TXT
- DATA-EX-ANTE/DREAM OUTPUTS/IPPM.max.adpt.100%.T
- DATA-EX-ANTE/DREAM OUTPUTS/IPPM.max.adpt.35%.T
- DATA-EX-ANTE/DREAM OUTPUTS/IPPM.ONLY.txt
- DATA-EX-ANTE/DREAM OUTPUTS/IPPM.prob.succ.35%.T
- DATA-EX-ANTE/DREAM OUTPUTS/pollinators.edited.T
- DATA-EX-ANTE/DREAM OUTPUTS/pollinatos.TXT
- DATA-EX-ANTE/DREAM OUTPUTS/TANZANIA FINAL.txt
- DATA-EX-ANTE/DREAM OUTPUTS/TANZANIA IPPM.txt
- DATA-EX-ANTE/DREAM OUTPUTS/TANZANIA-IPM.TXT
- DATA-EX-ANTE/DREAM OUTPUTS/TANZANIA-POLLINATORS.TXT
- DATA-EX-ANTE/DREAM OUTPUTS/TCOMOD.CDX
- DATA-EX-ANTE/DREAM OUTPUTS/TCOMOD.DBF
- DATA-EX-ANTE/DREAM OUTPUTS/TCOST.CDX
- DATA-EX-ANTE/DREAM OUTPUTS/tcost.dbf
- DATA-EX-ANTE/DREAM OUTPUTS/TGROUP.CDX
- DATA-EX-ANTE/DREAM OUTPUTS/TGROUP.DBF
- DATA-EX-ANTE/DREAM OUTPUTS/TSCENARY.CDX
- DATA-EX-ANTE/DREAM OUTPUTS/TSETS.CDX
- DATA-EX-ANTE/DREAM OUTPUTS/TZ-100%max.Adp.IPPM
- DATA-EX-ANTE/DREAM OUTPUTS/TZ-100%prob.S.IPPM.t
- DATA-EX-ANTE/DREAM OUTPUTS/TZ-30%prob.S.IPPM.t
- DATA-EX-ANTE/DREAM OUTPUTS/TZ-35%max.Adp.IPPM
- DATA-EX-ANTE/DREAM OUTPUTS/TZ-50%less.E.IPPM.tx
- DATA-EX-ANTE/DREAM OUTPUTS/TZ-50%LessCIPPM.txt
- DATA-EX-ANTE/DREAM OUTPUTS/TZ-50%lessD.IPPM.txt
- DATA-EX-ANTE/DREAM OUTPUTS/TZ-50%lessYIPPM.txt
- DATA-EX-ANTE/DREAM OUTPUTS/TZ-50%plus.E.IPPM.tx
- DATA-EX-ANTE/DREAM OUTPUTS/TZ-50%plusCIPPM.txt
- DATA-EX-ANTE/DREAM OUTPUTS/TZ-50%plusD.IPPM.txt
- DATA-EX-ANTE/DREAM OUTPUTS/TZ-50%plusYIPPM.txt
- DATA-EX-ANTE/DREAM OUTPUTS/TZ-POLLINATRS.txt
- DATA-EX-ANTE/RESULTS DREAM.xlsx
