# Supplementary material for: Synergies of integrated pest and pollinator management in avocado farming in East Africa: An ex-ante economic analysis
Source: PLoS One. 2022 Jul 25;17(7):e0271241. doi: 10.1371/journal.pone.0271241 (PMC9312383; doi:10.1371/journal.pone.0271241)
Supplement: S1 Data — (ZIP) [file pone.0271241.s001.zip › DATA-EX-ANTE/Adoption RATE.xlsx]

## Sheet: Sheet1
Maximum Adoption Rate= 70				Time (t)	At	Ln (At/M- At)=(a+bt+e)			a	b	At= 70/(1+e^-a-bt)
Slope (b)= 0.0375				1	9.5	-1.86775			0.0689	0.0375	42.126	1
Intercept (a)=0.0689	(a)=0.0689			2	15.68	-1.26075			0.0689	0.0375	42.873	2
At =Adoption Rates/Pattern				3	19	-1.0068			0.0689	0.0375	43.6181	3
				3	20.9	-0.874272			0.0689	0.0375	43.6181	4
				4	25.65				0.0689	0.0375	44.3606	5
				5	29.402				0.0689	0.0375	45.1001	6
				6	33.154				0.0689	0.0375	45.8361	7
				7	36.906				0.0689	0.0375	46.568	8
				8	40.658				0.0689	0.0375	47.2955	9
				9	44.41				0.0689	0.0375	48.0179	10
				10	48.162				0.0689	0.0375	48.735	11
				11	51.914				0.0689	0.0375	49.4463	12
				12	55.666				0.0689	0.0375	50.1512	13
				13	59.418				0.0689	0.0375	50.8495	14
				15	63.17				0.0689	0.0375	52.2245	15
				16	66.922				0.0689	0.0375	52.9005	16
				17	70.674				0.0689	0.0375	53.5684	17
				18	74.426				0.0689	0.0375	54.2278	18
				19	78.178				0.0689	0.0375	54.8785	19
				20	81.93				0.0689	0.0375	55.5202	20
				21	85.682				0.0689	0.0375	56.1526	21
				22	89.434				0.0689	0.0375	56.7755	22
				23	93.186				0.0689	0.0375	57.3887	23
				24	96.938				0.0689	0.0375	57.992	24
				25	100.69				0.0689	0.0375	58.5852	25
				26	104.442				0.0689	0.0375	59.1681	26
				27	108.194				0.0689	0.0375	59.7407	27
				28	111.946				0.0689	0.0375	60.3028	28
				29	115.698				0.0689	0.0375	60.8542	29
				30	119.45				0.0689	0.0375	61.395	30
				31	123.202				0.0689	0.0375	61.9251	31
				32	126.954				0.0689	0.0375	62.4444	32
				33	130.706				0.0689	0.0375	62.9528	33
				34	134.458				0.0689	0.0375	63.4504	34
				35	138.21				0.0689	0.0375	63.9373	35
				36	141.962				0.0689	0.0375	64.4133	36
				37	145.714				0.0689	0.0375	64.8785	37
				38	149.466				0.0689	0.0375	65.333	38
				39	153.218				0.0689	0.0375	65.7769	39
				40	156.97				0.0689	0.0375	66.2101	40
				41	160.722				0.0689	0.0375	66.6329	41
				42	164.474				0.0689	0.0375	67.0452	42
				43	168.226				0.0689	0.0375	67.4472	43
				44	171.978				0.0689	0.0375	67.839	44
				45	175.73				0.0689	0.0375	68.2207	45
				46	179.482				0.0689	0.0375	68.5924	46
				47	183.234				0.0689	0.0375	68.9543	47
				48	186.986				0.0689	0.0375	69.3065	48
				49	190.738				0.0689	0.0375	69.6491	49
				50	194.49				0.0689	0.0375	69.9824	50
				51	198.242				0.0689	0.0375	70.3064	51
				52	201.994				0.0689	0.0375	70.6214	52
				53	205.746				0.0689	0.0375	70.9274	53
				54	209.498				0.0689	0.0375	71.2247	54
				55	213.25				0.0689	0.0375	71.5134	55
				56	217.002				0.0689	0.0375	71.7937	56
				57	220.754				0.0689	0.0375	72.0658	57
				58	224.506				0.0689	0.0375	72.3298	58
				59	228.258				0.0689	0.0375	72.586	59
				60	232.01				0.0689	0.0375	72.8344	60
				61	235.762				0.0689	0.0375	73.0753	61
				62	239.514				0.0689	0.0375	73.3089	62
				63	243.266				0.0689	0.0375	73.5352	63
				64	247.018				0.0689	0.0375	73.7546	64
				65	250.77				0.0689	0.0375	73.9671	65
				66	254.522				0.0689	0.0375	74.173	66
				67	258.274				0.0689	0.0375	74.3724	67
				68	262.026				0.0689	0.0375	74.5654	68
				69	265.778				0.0689	0.0375	74.7523	69
				70	269.53				0.0689	0.0375	74.9333	70
				71	273.282				0.0689	0.0375	75.1083	71
				72	277.034				0.0689	0.0375	75.2778	72
				73	280.786				0.0689	0.0375	75.4417	73
				74	284.538				0.0689	0.0375	75.6002	74
				75	288.29				0.0689	0.0375	75.7535	75
				76	292.042				0.0689	0.0375	75.9018	76
				77	295.794				0.0689	0.0375	76.0452	77
				78	299.546				0.0689	0.0375	76.1838	78
				79	303.298				0.0689	0.0375	76.3178	79
				80	307.05				0.0689	0.0375	76.4473	80
				81	310.802				0.0689	0.0375	76.5725	81
				82	314.554				0.0689	0.0375	76.6934	82
				83	318.306				0.0689	0.0375	76.8103	83
				84	322.058				0.0689	0.0375	76.9231	84
				85	325.81				0.0689	0.0375	77.0322	85
				86	329.562				0.0689	0.0375	77.1375	86
				87	333.314				0.0689	0.0375	77.2392	87
				88	337.066				0.0689	0.0375	77.3375	88
				89	340.818				0.0689	0.0375	77.4323	89
				90	344.57				0.0689	0.0375	77.5239	90
				91	348.322				0.0689	0.0375	77.6123	91
				92	352.074				0.0689	0.0375	77.6977	92
				93	355.826				0.0689	0.0375	77.78	93
				94	359.578				0.0689	0.0375	77.8596	94
				95	363.33				0.0689	0.0375	77.9363	95
				96	367.082				0.0689	0.0375	78.0104	96
				97	370.834				0.0689	0.0375	78.0819	97
				98	374.586				0.0689	0.0375	78.1508	98
				99	378.338				0.0689	0.0375	78.2174	99
				100	382.09				0.0689	0.0375	78.2816	100
				101	385.842				0.0689	0.0375	78.3435	101
				102	389.594				0.0689	0.0375	78.4033	102
				103	393.346				0.0689	0.0375	78.4609	103
				104	397.098				0.0689	0.0375	78.5165	104
				105	400.85				0.0689	0.0375	78.5701	105
				106	404.602				0.0689	0.0375	78.6218	106
				107	408.354				0.0689	0.0375	78.6717	107
				108	412.106				0.0689	0.0375	78.7198	108
				109	415.858				0.0689	0.0375	78.7662	109
				110	419.61				0.0689	0.0375	78.811	110
				111	423.362				0.0689	0.0375	78.8541	111
				112	427.114				0.0689	0.0375	78.8957	112
				113	430.866				0.0689	0.0375	78.9358	113
				114	434.618				0.0689	0.0375	78.9745	114
				115	438.37				0.0689	0.0375	79.0117	115
				116					0.0689	0.0375	79.0477	116
				117					0.0689	0.0375	79.0823	117
				118					0.0689	0.0375	79.1157	118
				119					0.0689	0.0375	79.1479	119
				120					0.0689	0.0375	79.179	120
				121					0.0689	0.0375	79.2089	121
				122					0.0689	0.0375	79.2377	122
				123					0.0689	0.0375	79.2655	123
				124					0.0689	0.0375	79.2923	124
				125					0.0689	0.0375	79.3181	125
				126					0.0689	0.0375	79.343	126
