# Supplementary material for: Synergies of integrated pest and pollinator management in avocado farming in East Africa: An ex-ante economic analysis
Source: PLoS One. 2022 Jul 25;17(7):e0271241. doi: 10.1371/journal.pone.0271241 (PMC9312383; doi:10.1371/journal.pone.0271241)
Supplement: S1 Data — (ZIP) [file pone.0271241.s001.zip › DATA-EX-ANTE/ADOPTION RATES1.do]

use "E:\TRANSFERS ONLY\SERIOUS STUFF ONLY\IPPM_CONSULT\STATA FILES\IPPM_TANZANIA_MODULE 4.1-4.6.5_BWM.dta.WTP.dta" 
ed
keep QSTNRNO merge_NO NAMEHHHEAD E25 E26A E26B E26C E30 E30_SPECIFY
save "E:\TRANSFERS ONLY\SERIOUS STUFF ONLY\IPPM_CONSULT\STATA FILES\ADOPTION GENERATE.dta"
ed
sort E30_SPECIFY
sort E25
tab E30
label define E30 0 "Immediately" 1 "After 1 year" 2 "After 2 years" 3 "After 3 Years" 4 "Other specify", replace
ed
sort E30
replace E30_SPECIFY = "" in 82
replace E30_SPECIFY = "" in 83
replace E30 = 4 in 84
replace E30 = 4 in 85
replace E30_SPECIFY = "" in 86
replace E30_SPECIFY = "" in 87
replace E30_SPECIFY = "" in 88
replace E30_SPECIFY = "" in 89
replace E30_SPECIFY = "" in 90
tab E30
gen Year1 =0
gen Year2 =0
gen Year3 =0
gen Year4 =0
replace Year1=1 if E30==0
replace Year2=1 if E30==1|if E30==0
replace Year2=1 if E30==1|if E30==0
replace Year2=1 if E30==1| E30==0
replace Year3=1 if E30==2| E30==0| E30==1
replace Year4=1 if E30==3| E30==0| E30==1 | E30==2
tab E30
tab Year4
collapse (sum) Year1 Year2 Year3 Year4
replace Year1= Year1/421
replace Year2= Year2/421
replace Year3= Year3/421
replace Year4= Year4/421
ed
summarize Year1 Year2 Year3 Year4
egen ADOPTION= rsum( Year1 Year2 Year3 Year4 )
gen ADOPTIONRATE= ADOPTION/4
ed
replace time = 1 in 1
set obs 2
replace time = 2 in 2
set obs 3
replace time = 3 in 3
set obs 4
replace time = 4 in 4
set obs 5
replace time = 4 in 5
set obs 6
replace time = 5 in 6
set obs 7
replace time = 5 in 7
replace time = 6 in 7
regress time Year1 Year2 Year3 Year4
generate var9 = 0.0950119 in 1
replace var9 = 0.156766 in 2
replace var9 = 0.1900238 in 3
replace var9 = 0.2090261 in 4
regress time var9
regress var9 time
