# Supplementary material for: Synergies of integrated pest and pollinator management in avocado farming in East Africa: An ex-ante economic analysis
Source: PLoS One. 2022 Jul 25;17(7):e0271241. doi: 10.1371/journal.pone.0271241 (PMC9312383; doi:10.1371/journal.pone.0271241)
Supplement: S1 Data — (ZIP) [file pone.0271241.s001.zip › DATA-EX-ANTE/Book1.xlsx]

## Sheet: Sheet1
year	Acreage	Change		COST	USD/Ha
2010	10320			IPM	148.26	USD	BEE ONLY	197.68			IPPM	345.94
2011	9960	-360
2012	11021	1061
2013	11439	418
2014	11583	144
2015	8486	-3097
2016	10305	1819													3
2017	16460	6155			000' USD			000' USD				000' USD
2018	14497	-1963
2019	23298	8801		3.45416e+06	3454.16		4.60555e+06	4605.55	4605.55		8.05971e+06	8059.71	8059.71
2020	18378.8	-4919.2		2.72484e+06	2724.84		3.63312e+06	3633.12	202.79		6.35796e+06	6357.96	2927.63
2021	19404.6	1025.8		2.87693e+06	2876.93		3.8359e+06	3835.9	202.79		6.71283e+06	6712.83	3079.72
2022	20430.4	1025.8		3.02901e+06	3029.01		4.03868e+06	4038.68	4038.68		7.06769e+06	7067.69	7067.69
2023	21456.2	1025.8		3.1811e+06	3181.1		4.24146e+06	4241.46	202.79		7.42256e+06	7422.56	3383.89
2024	22482	1025.8		3.33318e+06	3333.18		4.44424e+06	4444.24	202.79		7.77742e+06	7777.42	3535.97
2025	23507.8	1025.8		3.48527e+06	3485.27		4.64702e+06	4647.02	4647.02		8.13229e+06	8132.29	8132.29
2026	24533.6	1025.8		3.63735e+06	3637.35		4.8498e+06	4849.8	202.79		8.48715e+06	8487.15	3840.14
2027	25559.4	1025.8		3.78944e+06	3789.44		5.05258e+06	5052.58	202.79		8.84202e+06	8842.02	3992.23
2028	26585.2	1025.8		3.94152e+06	3941.52		5.25536e+06	5255.36	5255.36		9.19688e+06	9196.88	9196.88
2029	27611	1025.8		4.09361e+06	4093.61		5.45814e+06	5458.14	202.79		9.55175e+06	9551.75	4296.4
2030	29478.9	1867.92		4.37055e+06	4370.55		5.82739e+06	5827.39	369.25		1.01979e+07	10197.9	4739.8
2031	30634	1155.04		4.54179e+06	4541.79		6.05572e+06	6055.72	6055.72		1.05975e+07	10597.5	10597.5
2032	31789	1155.04		4.71304e+06	4713.04		6.28405e+06	6284.05	228.33		1.09971e+07	10997.1	4941.37
2033	32944	1155.04		4.88428e+06	4884.28		6.51238e+06	6512.38	228.33		1.13967e+07	11396.7	5112.61
2034	34099.1	1155.04		5.05553e+06	5055.53		6.7407e+06	6740.7	228.33		1.17962e+07	11796.2	5283.86

## Sheet: Sheet3
Kenya				Tanzania
Parameters	Total surplus (’000 US$)	B/C	IRR (%)	Total surplus	B/C
				(’000 US$)		IRR (%)
Base values	995676	12.9	0.7629	25970.6	33.94	81.31
Yield gain 50%
0.5	1.87841e+06	24.34	99.52	48151.8	62.93	103.18
-0.5	171010	2.21	28.82	4550.45	5.94	39.16
Cost reduction of 30%
0.5	1.22936e+06	15.93	83.51	31968	41.7	88.08
-0.5	768494	9.96	68.01	20146.9	26.33	73.62
Interest rate 8% (11%Tz)
0.5	662131	10.61	76.29	15290.3	20.9	81.31
-0.5	1.53524e+06	15.53	76.29	4614575	57.37	81.31
Price supply elasticity 0.8
0.5	1.03192e+06	13.31	76.88	26614	34.78	81.6
-0.5	959430	12.43	75.7	25326.4	33.1	80.96
Probability of success 70% (60% Tz)
1	1.46678e+06	19.01	89.93	44715.9	58.44	100.3
35% (30% Tz)	479715	6.21	54.36	12663.2	16.55	61.1
Max adoption level 85.9% (68.3% Tz)
1	1.17296e+06	15.2	81.87	38899.9	50.84	95
0.35	388186	5.05	48.7	12286.6	16.97	61.7

## Sheet: Sheet2
		IPM		POLLINATORS		IPPM				IPM	POLLINATORS	IPPM
	YEAR	R/D	NR/D	R/D	NR/D	R/D	NR/D		YEAR	Quantity-IPM	Quantity-Pollinators	Quantity-IPPM
	2019	364.9	364.9	364.9	364.9	364.9	364.9		2019	364.9	364.9	364.9
	2020	372.2	372.2	372.2	372.2	372.2	372.2		2020	372.2	372.2	372.2
	2021	379.9	379.6	380.2	379.6	380.8	379.6		2021	379.9	380.2	380.8
	2022	387.8	387.2	388.4	387.2	389.7	387.2		2022	387.8	388.4	389.7
	2023	396	395	397.4	395	400.1	395		2023	396	397.4	400.1
	2024	404.8	402.9	407.6	402.9	413	402.9		2024	404.8	407.6	413
	2025	414.4	410.9	419.7	410.9	429.8	410.9		2025	414.4	419.7	429.8
	2026	425.1	419.2	434.2	419.2	451.4	419.2		2026	425.1	434.2	451.4
	2027	437	427.5	450.2	427.5	476.1	427.5		2027	437	450.2	476.1
	2028	449.7	436.1	466.1	436.1	500.5	436.1		2028	449.7	466.1	500.5
	2029	462.6	444.8	480.7	444.8	521.7	444.8		2029	462.6	480.7	521.7
	2030	475	453.7	493.5	453.7	539	453.7		2030	475	493.5	539
	2031	486.6	462.8	505.2	462.8	553.7	462.8		2031	486.6	505.2	553.7
	2032	497.8	472	516.3	472	566.8	472		2032	497.8	516.3	566.8
	2033	508.5	481.5	527.1	481.5	579.2	481.5		2033	508.5	527.1	579.2
