# Supplementary material for: Synergies of integrated pest and pollinator management in avocado farming in East Africa: An ex-ante economic analysis
Source: PLoS One. 2022 Jul 25;17(7):e0271241. doi: 10.1371/journal.pone.0271241 (PMC9312383; doi:10.1371/journal.pone.0271241)
Supplement: S1 Data — (ZIP) [file pone.0271241.s001.zip › DATA-EX-ANTE/DREAM OUTPUTS/BEES.ONLY.txt]

Study:     study 1                                 
Scenario:  scenario 1          
Commodity: Avocado       Regions:   1  Small Open Economy - Spillover: No                         
Period: 15 years       Base year:  2019
Discount: 8.0%          Benefit:1000US$    Quantity: 1000T

SUMMARY OF INITIAL MARKET CONDITIONS
                                                         Elasticity  Transmission  Exog. Growth   Tax/Sudsidy
      Region            Production  Consumptn   Price   Sup.    Dem. Wedge  Elast   Sup.  Dem.     Sup.  Dem.
-------------------------------------------------------------------------------------------------------------
        (1)                 (2)         (3)      (4)     (5)     (6)   (7)    (8)   (9)    (10)   (11)   (12)
                       <--quantity units--->  <pr units>              <pr un>       %/yr   %/yr   %/yr   %/yr
-------------------------------------------------------------------------------------------------------------
region 1                  364.9       176.6  2800.00  0.800  -0.200    0.00  1.00   2.00   4.00   0.00   0.00
-------------------------------------------------------------------------------------------------------------
                          364         176
 
SUMMARY OF R&D & ADOPTION DATA
 
                       K   Prob.of  Max.            K  Shift   K     -Time Lags ----- Adopt -----
      Region          Pot. Success Adopt   Price   Max  Type  Var    R&D  Adopt AtMax Aband  Form
---------------------------------------------------------------------------------------------------
        (1)           (2)    (3)     (4)     (5)   (6)   (7)  (8)     (9)  (10)  (11)  (12)  (13)
                      -%-    -%-     -%-  <price units>       %/yr   -yrs- -yrs- -yrs- -yrs-     
---------------------------------------------------------------------------------------------------
region 1            20.70   70.0    83.3 2800.00 337.96   S   0.00    2.0  13.0  99.0   0.0    X
---------------------------------------------------------------------------------------------------
Kmax is maximum absolute unit cost reduction (in price units). Product of Cols 2-5
Kvar is the variable unit cost reduction (%/year), if specified.
Shift type: S - Supply, D - Demand   Adoption Form: L - Linear, X - Logistic
* WARNING! - This combination of Kpot and Kvar produces negative Ktotal in some years
 
 
 Region: 1  region 1                        Price  transmission (v,w):      0.00,  1.000

       ---------------- Producers --------------  ------------- Consumers ------------------  ----- Government ---- ----------
       <---no R&D--->  <------- with R&D ------>  <-- no R&D ---> <------- with R&D ------>   < Tax Rev.>             Research
 Year  Price Quantity  Price  Quantity  Benefits  Price  Quantity Price   Quantity Benefits  "Prod" "Cons" Benefits      Costs
 -----------------------------------------------------------------------------------------------------------------------------
 2019 2800.0    364.9 2800.0    364.9        0.0 2800.0    176.6 2800.0    176.6        0.0    0.0    0.0       0.0     4905.5
 2020 2800.0    372.2 2800.0    372.2        0.0 2800.0    183.7 2800.0    183.7        0.0    0.0    0.0       0.0     3933.1
 2021 2800.0    379.6 2800.0    380.2     1995.5 2800.0    191.0 2800.0    191.0        0.0    0.0    0.0       0.0     3985.9
 2022 2800.0    387.2 2800.0    388.4     4156.2 2800.0    198.7 2800.0    198.7        0.0    0.0    0.0       0.0     4038.6
 2023 2800.0    395.0 2800.0    397.4     8518.6 2800.0    206.6 2800.0    206.6        0.0    0.0    0.0       0.0     4241.4
 2024 2800.0    402.9 2800.0    407.6    16927.3 2800.0    214.9 2800.0    214.9        0.0    0.0    0.0       0.0     4444.2
 2025 2800.0    410.9 2800.0    419.7    31804.3 2800.0    223.5 2800.0    223.5        0.0    0.0    0.0       0.0     4647.0
 2026 2800.0    419.2 2800.0    434.2    54607.7 2800.0    232.4 2800.0    232.4        0.0    0.0    0.0       0.0     4849.8
 2027 2800.0    427.5 2800.0    450.2    83056.8 2800.0    241.7 2800.0    241.7        0.0    0.0    0.0       0.0     5052.5
 2028 2800.0    436.1 2800.0    466.1   110990.7 2800.0    251.4 2800.0    251.4        0.0    0.0    0.0       0.0     5255.3
 2029 2800.0    444.8 2800.0    480.7   133104.3 2800.0    261.5 2800.0    261.5        0.0    0.0    0.0       0.0     5458.1
 2030 2800.0    453.7 2800.0    493.5   148329.5 2800.0    271.9 2800.0    271.9        0.0    0.0    0.0       0.0     5827.3
 2031 2800.0    462.8 2800.0    505.2   158359.8 2800.0    282.8 2800.0    282.8        0.0    0.0    0.0       0.0     4541.7
 2032 2800.0    472.0 2800.0    516.3   165246.4 2800.0    294.1 2800.0    294.1        0.0    0.0    0.0       0.0     4713.0
 2033 2800.0    481.5 2800.0    527.1   170443.5 2800.0    305.9 2800.0    305.9        0.0    0.0    0.0       0.0     4884.2
------------------------------------------------------------------------------------------------------------------------------
 Present value of benefits              446332.8                                        0.0                     0.0    42656.7


                                -- Price --- ------------- Production -----------  ----------- Consumption ------------
 Year    K      K     K     K                --R&D change in - Value of  Benefits  --R&D change in - Value of  Benefits
       Total  Base  Spill  Var  NoR&D   R&D   Price  Quantity  Productn  /VoP (%)  Price  Quantity  Consumptn  /VoC (%)
 ----------------------------------------------------------------------------------------------------------------------
 2019   0.00  0.00   0.0  0.00 2800.0 2800.0   0.00       0.0   1021832    0.0      0.00       0.0    494704    0.0
 2020   0.00  0.00   0.0  0.00 2800.0 2800.0   0.00       0.0   1042268    0.0      0.00       0.0    514492    0.0
 2021   5.25  5.25   0.0  0.00 2800.0 2800.0   0.00       0.5   1064678    0.1      0.00       0.0    535071    0.0
 2022  10.71 10.71   0.0  0.00 2800.0 2800.0   0.00       1.1   1087631    0.3      0.00       0.0    556474    0.0
 2023  21.50 21.50   0.0  0.00 2800.0 2800.0   0.00       2.3   1112725    0.7      0.00       0.0    578733    0.0
 2024  41.76 41.76   0.0  0.00 2800.0 2800.0   0.00       4.7   1141384    1.4      0.00       0.0    601883    0.0
 2025  76.56 76.56   0.0  0.00 2800.0 2800.0   0.00       8.8   1175428    2.7      0.00       0.0    625958    0.0
 2026 127.97127.97   0.0  0.00 2800.0 2800.0   0.00      15.0   1215839    4.4      0.00       0.0    650996    0.0
 2027 189.23189.23   0.0  0.00 2800.0 2800.0   0.00      22.6   1260699    6.5      0.00       0.0    677036    0.0
 2028 246.00246.00   0.0  0.00 2800.0 2800.0   0.00      30.0   1305335    8.5      0.00       0.0    704118    0.0
 2029 287.61287.61   0.0  0.00 2800.0 2800.0   0.00      35.8   1345960    9.8      0.00       0.0    732282    0.0
 2030 313.15313.15   0.0  0.00 2800.0 2800.0   0.00      39.8   1381968   10.7      0.00       0.0    761574    0.0
 2031 327.16327.16   0.0  0.00 2800.0 2800.0   0.00      42.4   1414692   11.1      0.00       0.0    792037    0.0
 2032 334.37334.37   0.0  0.00 2800.0 2800.0   0.00      44.2   1445655   11.4      0.00       0.0    823718    0.0
 2033 337.96337.96   0.0  0.00 2800.0 2800.0   0.00      45.5   1475925   11.5      0.00       0.0    856667    0.0
========================================================================================================================


PRESENT VALUE SUMMARIES

KENYA                         
                       ---------- Present Value of R&D Benefits ----------><---Costs---><------ Returns ------------>
   Region                   Producer     Consumer   Government        Total                    (B-C)      B/C     IRR
   ------------------------------------------------------------------------------------------------------------------
 1 region 1                 446332.8          0.0          0.0     446332.8      42656.7    403676.0    10.46    68.2%
   ------------------------------------------------------------------------------------------------------------------
 Total NPV Benefits         446332.8          0.0          0.0     446332.8      42656.7    403676.0    10.46    68.2%


Cost and Benefit Summary Across All Regions in Group

      <--------------- Benefits ----------------->      Total
 Year    Producer   Consumer Government      Total      Costs        B-C
------------------------------------------------------------------------
 2019         0.0        0.0        0.0        0.0     4905.5    -4905.5
 2020         0.0        0.0        0.0        0.0     3933.1    -3933.1
 2021      1995.5        0.0        0.0     1995.5     3985.9    -1990.3
 2022      4156.2        0.0        0.0     4156.2     4038.6      117.5
 2023      8518.6        0.0        0.0     8518.6     4241.4     4277.1
 2024     16927.3        0.0        0.0    16927.3     4444.2    12483.0
 2025     31804.3        0.0        0.0    31804.3     4647.0    27157.3
 2026     54607.7        0.0        0.0    54607.7     4849.8    49757.9
 2027     83056.8        0.0        0.0    83056.8     5052.5    78004.2
 2028    110990.7        0.0        0.0   110990.7     5255.3   105735.4
 2029    133104.3        0.0        0.0   133104.3     5458.1   127646.2
 2030    148329.5        0.0        0.0   148329.5     5827.3   142502.1
 2031    158359.8        0.0        0.0   158359.8     4541.7   153818.0
 2032    165246.4        0.0        0.0   165246.4     4713.0   160533.3
 2033    170443.5        0.0        0.0   170443.5     4884.2   165559.2
------------------------------------------------------------------------
