# Supplementary material for: Synergies of integrated pest and pollinator management in avocado farming in East Africa: An ex-ante economic analysis
Source: PLoS One. 2022 Jul 25;17(7):e0271241. doi: 10.1371/journal.pone.0271241 (PMC9312383; doi:10.1371/journal.pone.0271241)
Supplement: S1 Data — (ZIP) [file pone.0271241.s001.zip › DATA-EX-ANTE/DREAM OUTPUTS/FINAL KENYA1.txt]

Study:     study 1                                 
Scenario:  scenario 1          
Commodity: Avocado       Regions:   1  Small Open Economy - Spillover: No                         
Period: 15 years       Base year:  2019
Discount: 8.0%          Benefit:1000US$    Quantity: 1000T

SUMMARY OF INITIAL MARKET CONDITIONS
                                                         Elasticity  Transmission  Exog. Growth   Tax/Sudsidy
      Region            Production  Consumptn   Price   Sup.    Dem. Wedge  Elast   Sup.  Dem.     Sup.  Dem.
-------------------------------------------------------------------------------------------------------------
        (1)                 (2)         (3)      (4)     (5)     (6)   (7)    (8)   (9)    (10)   (11)   (12)
                       <--quantity units--->  <pr units>              <pr un>       %/yr   %/yr   %/yr   %/yr
-------------------------------------------------------------------------------------------------------------
region 1                  364.9       176.6  2800.00  0.800  -0.200    0.00  1.00   2.00   4.00   0.00   0.00
-------------------------------------------------------------------------------------------------------------
                          364         176
 
SUMMARY OF R&D & ADOPTION DATA
 
                       K   Prob.of  Max.            K  Shift   K     -Time Lags ----- Adopt -----
      Region          Pot. Success Adopt   Price   Max  Type  Var    R&D  Adopt AtMax Aband  Form
---------------------------------------------------------------------------------------------------
        (1)           (2)    (3)     (4)     (5)   (6)   (7)  (8)     (9)  (10)  (11)  (12)  (13)
                      -%-    -%-     -%-  <price units>       %/yr   -yrs- -yrs- -yrs- -yrs-     
---------------------------------------------------------------------------------------------------
region 1            19.61   70.0    53.5 2800.00 205.63   S  19.61    2.0  13.0  99.0   0.0    X
---------------------------------------------------------------------------------------------------
Kmax is maximum absolute unit cost reduction (in price units). Product of Cols 2-5
Kvar is the variable unit cost reduction (%/year), if specified.
Shift type: S - Supply, D - Demand   Adoption Form: L - Linear, X - Logistic
* WARNING! - This combination of Kpot and Kvar produces negative Ktotal in some years
 
 
 Region: 1  region 1                        Price  transmission (v,w):      0.00,  1.000

       ---------------- Producers --------------  ------------- Consumers ------------------  ----- Government ---- ----------
       <---no R&D--->  <------- with R&D ------>  <-- no R&D ---> <------- with R&D ------>   < Tax Rev.>             Research
 Year  Price Quantity  Price  Quantity  Benefits  Price  Quantity Price   Quantity Benefits  "Prod" "Cons" Benefits      Costs
 -----------------------------------------------------------------------------------------------------------------------------
 2019 2800.0    364.9 2800.0    364.9        0.0 2800.0    176.6 2800.0    176.6        0.0    0.0    0.0       0.0     3754.1
 2020 2800.0    372.2 2800.0    372.2        0.0 2800.0    183.7 2800.0    183.7        0.0    0.0    0.0       0.0     3024.8
 2021 2800.0    379.6 2800.0    381.4     6428.2 2800.0    191.0 2800.0    191.0        0.0    0.0    0.0       0.0     3026.9
 2022 2800.0    387.2 2800.0    391.5    15196.9 2800.0    198.7 2800.0    198.7        0.0    0.0    0.0       0.0     3029.0
 2023 2800.0    395.0 2800.0    404.2    33177.7 2800.0    206.6 2800.0    206.6        0.0    0.0    0.0       0.0     3181.1
 2024 2800.0    402.9 2800.0    421.7    68815.8 2800.0    214.9 2800.0    214.9        0.0    0.0    0.0       0.0     3333.1
 2025 2800.0    410.9 2800.0    447.2   135218.2 2800.0    223.5 2800.0    223.5        0.0    0.0    0.0       0.0     3485.2
 2026 2800.0    419.2 2800.0    483.4   246862.3 2800.0    232.4 2800.0    232.4        0.0    0.0    0.0       0.0     3637.3
 2027 2800.0    427.5 2800.0    530.0   409483.5 2800.0    241.7 2800.0    241.7        0.0    0.0    0.0       0.0     3789.4
 2028 2800.0    436.1 2800.0    583.0   612669.5 2800.0    251.4 2800.0    251.4        0.0    0.0    0.0       0.0     3941.5
 2029 2800.0    444.8 2800.0    638.0   839192.3 2800.0    261.5 2800.0    261.5        0.0    0.0    0.0       0.0     4093.6
 2030 2800.0    453.7 2800.0    692.9  1079122.3 2800.0    271.9 2800.0    271.9        0.0    0.0    0.0       0.0     4370.5
 2031 2800.0    462.8 2800.0    747.9  1331463.6 2800.0    282.8 2800.0    282.8        0.0    0.0    0.0       0.0     4541.7
 2032 2800.0    472.0 2800.0    803.5  1598990.0 2800.0    294.1 2800.0    294.1        0.0    0.0    0.0       0.0     4713.0
 2033 2800.0    481.5 2800.0    860.4  1884819.5 2800.0    305.9 2800.0    305.9        0.0    0.0    0.0       0.0     4884.2
------------------------------------------------------------------------------------------------------------------------------
 Present value of benefits             3199711.3                                        0.0                     0.0    33469.0


                                -- Price --- ------------- Production -----------  ----------- Consumption ------------
 Year    K      K     K     K                --R&D change in - Value of  Benefits  --R&D change in - Value of  Benefits
       Total  Base  Spill  Var  NoR&D   R&D   Price  Quantity  Productn  /VoP (%)  Price  Quantity  Consumptn  /VoC (%)
 ----------------------------------------------------------------------------------------------------------------------
 2019   0.00  0.00   0.0  0.00 2800.0 2800.0   0.00       0.0   1021832    0.0      0.00       0.0    494704    0.0
 2020   0.00  0.00   0.0  0.00 2800.0 2800.0   0.00       0.0   1042268    0.0      0.00       0.0    514492    0.0
 2021  16.89  3.19   0.0 13.69 2800.0 2800.0   0.00       1.7   1068143    0.6      0.00       0.0    535071    0.0
 2022  39.02  6.51   0.0 32.50 2800.0 2800.0   0.00       4.2   1096230    1.3      0.00       0.0    556474    0.0
 2023  83.02 13.08   0.0 69.94 2800.0 2800.0   0.00       9.1   1131786    2.9      0.00       0.0    578733    0.0
 2024 166.89 25.41   0.0141.47 2800.0 2800.0   0.00      18.8   1180925    5.8      0.00       0.0    601883    0.0
 2025 315.10 46.58   0.0268.52 2800.0 2800.0   0.00      36.2   1252319   10.7      0.00       0.0    625958    0.0
 2026 546.98 77.86   0.0469.12 2800.0 2800.0   0.00      64.2   1353604   18.2      0.00       0.0    650996    0.0
 2027 855.22115.13   0.0740.09 2800.0 2800.0   0.00     102.4   1484048   27.5      0.00       0.0    677036    0.0
 20281202.30149.68   0.0***.** 2800.0 2800.0   0.00     146.8   1632454   37.5      0.00       0.0    704118    0.0
 20291549.95174.99   0.0***.** 2800.0 2800.0   0.00     193.1   1786401   46.9      0.00       0.0    732282    0.0
 20301882.08190.53   0.0***.** 2800.0 2800.0   0.00     239.2   1940330   55.6      0.00       0.0    761574    0.0
 20312199.32199.05   0.0***.** 2800.0 2800.0   0.00     285.1   2094296   63.5      0.00       0.0    792037    0.0
 20322506.87203.44   0.0***.** 2800.0 2800.0   0.00     331.5   2250060   71.0      0.00       0.0    823718    0.0
 20332809.06205.63   0.0***.** 2800.0 2800.0   0.00     378.8   2409188   78.2      0.00       0.0    856667    0.0
========================================================================================================================


PRESENT VALUE SUMMARIES

KENYA                         
                       ---------- Present Value of R&D Benefits ----------><---Costs---><------ Returns ------------>
   Region                   Producer     Consumer   Government        Total                    (B-C)      B/C     IRR
   ------------------------------------------------------------------------------------------------------------------
 1 region 1                3199711.3          0.0          0.0    3199711.3      33469.0   3166242.3    95.60   142.5%
   ------------------------------------------------------------------------------------------------------------------
 Total NPV Benefits        3199711.3          0.0          0.0    3199711.3      33469.0   3166242.3    95.60   142.5%


Cost and Benefit Summary Across All Regions in Group

      <--------------- Benefits ----------------->      Total
 Year    Producer   Consumer Government      Total      Costs        B-C
------------------------------------------------------------------------
 2019         0.0        0.0        0.0        0.0     3754.1    -3754.1
 2020         0.0        0.0        0.0        0.0     3024.8    -3024.8
 2021      6428.2        0.0        0.0     6428.2     3026.9     3401.2
 2022     15196.9        0.0        0.0    15196.9     3029.0    12167.9
 2023     33177.7        0.0        0.0    33177.7     3181.1    29996.6
 2024     68815.8        0.0        0.0    68815.8     3333.1    65482.6
 2025    135218.2        0.0        0.0   135218.2     3485.2   131733.0
 2026    246862.3        0.0        0.0   246862.3     3637.3   243224.9
 2027    409483.5        0.0        0.0   409483.5     3789.4   405694.0
 2028    612669.5        0.0        0.0   612669.5     3941.5   608727.9
 2029    839192.3        0.0        0.0   839192.3     4093.6   835098.7
 2030   1079122.3        0.0        0.0  1079122.3     4370.5  1074751.7
 2031   1331463.6        0.0        0.0  1331463.6     4541.7  1326921.8
 2032   1598990.0        0.0        0.0  1598990.0     4713.0  1594277.0
 2033   1884819.5        0.0        0.0  1884819.5     4884.2  1879935.3
------------------------------------------------------------------------
