# Supplementary material for: Synergies of integrated pest and pollinator management in avocado farming in East Africa: An ex-ante economic analysis
Source: PLoS One. 2022 Jul 25;17(7):e0271241. doi: 10.1371/journal.pone.0271241 (PMC9312383; doi:10.1371/journal.pone.0271241)
Supplement: S1 Data — (ZIP) [file pone.0271241.s001.zip › DATA-EX-ANTE/DREAM OUTPUTS/IPM ONLY.TXT]

Study:     study 1                                 
Scenario:  Scenario 1-IPM      
Commodity: Avocado       Regions:   1  Small Open Economy - Spillover: No                         
Period: 15 years       Base year:  2019
Discount: 8.0%          Benefit:1000US$    Quantity: 1000T

SUMMARY OF INITIAL MARKET CONDITIONS
                                                         Elasticity  Transmission  Exog. Growth   Tax/Sudsidy
      Region            Production  Consumptn   Price   Sup.    Dem. Wedge  Elast   Sup.  Dem.     Sup.  Dem.
-------------------------------------------------------------------------------------------------------------
        (1)                 (2)         (3)      (4)     (5)     (6)   (7)    (8)   (9)    (10)   (11)   (12)
                       <--quantity units--->  <pr units>              <pr un>       %/yr   %/yr   %/yr   %/yr
-------------------------------------------------------------------------------------------------------------
Kenya                     364.9       176.6  2800.00  0.800  -0.200    0.00  1.00   2.00   0.04   0.00   0.00
-------------------------------------------------------------------------------------------------------------
                          364         176
 
SUMMARY OF R&D & ADOPTION DATA
 
                       K   Prob.of  Max.            K  Shift   K     -Time Lags ----- Adopt -----
      Region          Pot. Success Adopt   Price   Max  Type  Var    R&D  Adopt AtMax Aband  Form
---------------------------------------------------------------------------------------------------
        (1)           (2)    (3)     (4)     (5)   (6)   (7)  (8)     (9)  (10)  (11)  (12)  (13)
                      -%-    -%-     -%-  <price units>       %/yr   -yrs- -yrs- -yrs- -yrs-     
---------------------------------------------------------------------------------------------------
Kenya               19.61   70.0    53.5 2800.00 205.63   S   0.00    2.0  15.0  99.0   0.0    X
---------------------------------------------------------------------------------------------------
Kmax is maximum absolute unit cost reduction (in price units). Product of Cols 2-5
Kvar is the variable unit cost reduction (%/year), if specified.
Shift type: S - Supply, D - Demand   Adoption Form: L - Linear, X - Logistic
* WARNING! - This combination of Kpot and Kvar produces negative Ktotal in some years
 
 
 Region: 1  Kenya                           Price  transmission (v,w):      0.00,  1.000

       ---------------- Producers --------------  ------------- Consumers ------------------  ----- Government ---- ----------
       <---no R&D--->  <------- with R&D ------>  <-- no R&D ---> <------- with R&D ------>   < Tax Rev.>             Research
 Year  Price Quantity  Price  Quantity  Benefits  Price  Quantity Price   Quantity Benefits  "Prod" "Cons" Benefits      Costs
 -----------------------------------------------------------------------------------------------------------------------------
 2019 2800.0    364.9 2800.0    364.9        0.0 2800.0    176.6 2800.0    176.6        0.0    0.0    0.0       0.0     3754.1
 2020 2800.0    372.2 2800.0    372.2        0.0 2800.0    176.7 2800.0    176.7        0.0    0.0    0.0       0.0     3024.8
 2021 2800.0    379.6 2800.0    379.9     1051.9 2800.0    176.8 2800.0    176.8        0.0    0.0    0.0       0.0     3026.9
 2022 2800.0    387.2 2800.0    387.8     2002.9 2800.0    176.8 2800.0    176.8        0.0    0.0    0.0       0.0     3029.0
 2023 2800.0    395.0 2800.0    396.0     3776.6 2800.0    176.9 2800.0    176.9        0.0    0.0    0.0       0.0     3181.1
 2024 2800.0    402.9 2800.0    404.8     6996.2 2800.0    177.0 2800.0    177.0        0.0    0.0    0.0       0.0     3333.1
 2025 2800.0    410.9 2800.0    414.4    12568.5 2800.0    177.1 2800.0    177.1        0.0    0.0    0.0       0.0     3485.2
 2026 2800.0    419.2 2800.0    425.1    21479.1 2800.0    177.1 2800.0    177.1        0.0    0.0    0.0       0.0     3637.3
 2027 2800.0    427.5 2800.0    437.0    34109.4 2800.0    177.2 2800.0    177.2        0.0    0.0    0.0       0.0     3789.4
 2028 2800.0    436.1 2800.0    449.7    49342.4 2800.0    177.3 2800.0    177.3        0.0    0.0    0.0       0.0     3941.5
 2029 2800.0    444.8 2800.0    462.6    64645.6 2800.0    177.3 2800.0    177.3        0.0    0.0    0.0       0.0     4093.6
 2030 2800.0    453.7 2800.0    475.0    77631.4 2800.0    177.4 2800.0    177.4        0.0    0.0    0.0       0.0     4370.5
 2031 2800.0    462.8 2800.0    486.6    87389.9 2800.0    177.5 2800.0    177.5        0.0    0.0    0.0       0.0     4541.7
 2032 2800.0    472.0 2800.0    497.8    94313.3 2800.0    177.6 2800.0    177.6        0.0    0.0    0.0       0.0     4713.0
 2033 2800.0    481.5 2800.0    508.5    99251.3 2800.0    177.6 2800.0    177.6        0.0    0.0    0.0       0.0     4884.2
------------------------------------------------------------------------------------------------------------------------------
 Present value of benefits              222228.2                                        0.0                     0.0    33469.0


                                -- Price --- ------------- Production -----------  ----------- Consumption ------------
 Year    K      K     K     K                --R&D change in - Value of  Benefits  --R&D change in - Value of  Benefits
       Total  Base  Spill  Var  NoR&D   R&D   Price  Quantity  Productn  /VoP (%)  Price  Quantity  Consumptn  /VoC (%)
 ----------------------------------------------------------------------------------------------------------------------
 2019   0.00  0.00   0.0  0.00 2800.0 2800.0   0.00       0.0   1021832    0.0      0.00       0.0    494704    0.0
 2020   0.00  0.00   0.0  0.00 2800.0 2800.0   0.00       0.0   1042268    0.0      0.00       0.0    494901    0.0
 2021   2.76  2.76   0.0  0.00 2800.0 2800.0   0.00       0.2   1063938    0.0      0.00       0.0    495099    0.0
 2022   5.16  5.16   0.0  0.00 2800.0 2800.0   0.00       0.5   1085946    0.1      0.00       0.0    495297    0.0
 2023   9.54  9.54   0.0  0.00 2800.0 2800.0   0.00       1.0   1109021    0.3      0.00       0.0    495496    0.0
 2024  17.32 17.32   0.0  0.00 2800.0 2800.0   0.00       1.9   1133659    0.6      0.00       0.0    495694    0.0
 2025  30.45 30.45   0.0  0.00 2800.0 2800.0   0.00       3.5   1160564    1.0      0.00       0.0    495892    0.0
 2026  50.87 50.87   0.0  0.00 2800.0 2800.0   0.00       5.9   1190491    1.8      0.00       0.0    496090    0.0
 2027  78.90 78.90   0.0  0.00 2800.0 2800.0   0.00       9.4   1223699    2.7      0.00       0.0    496289    0.0
 2028 111.39111.39   0.0  0.00 2800.0 2800.0   0.00      13.6   1259289    3.9      0.00       0.0    496487    0.0
 2029 142.47142.47   0.0  0.00 2800.0 2800.0   0.00      17.7   1295318    4.9      0.00       0.0    496686    0.0
 2030 167.17167.17   0.0  0.00 2800.0 2800.0   0.00      21.2   1330014    5.8      0.00       0.0    496885    0.0
 2031 184.07184.07   0.0  0.00 2800.0 2800.0   0.00      23.8   1362748    6.4      0.00       0.0    497083    0.0
 2032 194.48194.48   0.0  0.00 2800.0 2800.0   0.00      25.7   1393858    6.7      0.00       0.0    497282    0.0
 2033 200.48200.48   0.0  0.00 2800.0 2800.0   0.00      27.0   1424003    6.9      0.00       0.0    497481    0.0
========================================================================================================================


PRESENT VALUE SUMMARIES

Group 01                      
                       ---------- Present Value of R&D Benefits ----------><---Costs---><------ Returns ------------>
   Region                   Producer     Consumer   Government        Total                    (B-C)      B/C     IRR
   ------------------------------------------------------------------------------------------------------------------
 1 Kenya                    222228.2          0.0          0.0     222228.2      33469.0    188759.1     6.63    52.8%
   ------------------------------------------------------------------------------------------------------------------
 Total NPV Benefits         222228.2          0.0          0.0     222228.2      33469.0    188759.1     6.63    52.8%


Cost and Benefit Summary Across All Regions in Group

      <--------------- Benefits ----------------->      Total
 Year    Producer   Consumer Government      Total      Costs        B-C
------------------------------------------------------------------------
 2019         0.0        0.0        0.0        0.0     3754.1    -3754.1
 2020         0.0        0.0        0.0        0.0     3024.8    -3024.8
 2021      1051.9        0.0        0.0     1051.9     3026.9    -1975.0
 2022      2002.9        0.0        0.0     2002.9     3029.0    -1026.0
 2023      3776.6        0.0        0.0     3776.6     3181.1      595.5
 2024      6996.2        0.0        0.0     6996.2     3333.1     3663.0
 2025     12568.5        0.0        0.0    12568.5     3485.2     9083.3
 2026     21479.1        0.0        0.0    21479.1     3637.3    17841.8
 2027     34109.4        0.0        0.0    34109.4     3789.4    30320.0
 2028     49342.4        0.0        0.0    49342.4     3941.5    45400.9
 2029     64645.6        0.0        0.0    64645.6     4093.6    60552.0
 2030     77631.4        0.0        0.0    77631.4     4370.5    73260.8
 2031     87389.9        0.0        0.0    87389.9     4541.7    82848.1
 2032     94313.3        0.0        0.0    94313.3     4713.0    89600.3
 2033     99251.3        0.0        0.0    99251.3     4884.2    94367.1
------------------------------------------------------------------------
