# Supplementary material for: Synergies of integrated pest and pollinator management in avocado farming in East Africa: An ex-ante economic analysis
Source: PLoS One. 2022 Jul 25;17(7):e0271241. doi: 10.1371/journal.pone.0271241 (PMC9312383; doi:10.1371/journal.pone.0271241)
Supplement: S1 Data — (ZIP) [file pone.0271241.s001.zip › DATA-EX-ANTE/DREAM OUTPUTS/IPPM.50%cost less.T]

Study:     study 1                                 
Scenario:  scenario 1-IPPM     
Commodity: Avocado       Regions:   1  Small Open Economy - Spillover: No                         
Period: 15 years       Base year:  2019
Discount: 8.0%          Benefit:1000US$    Quantity: 1000T

SUMMARY OF INITIAL MARKET CONDITIONS
                                                         Elasticity  Transmission  Exog. Growth   Tax/Sudsidy
      Region            Production  Consumptn   Price   Sup.    Dem. Wedge  Elast   Sup.  Dem.     Sup.  Dem.
-------------------------------------------------------------------------------------------------------------
        (1)                 (2)         (3)      (4)     (5)     (6)   (7)    (8)   (9)    (10)   (11)   (12)
                       <--quantity units--->  <pr units>              <pr un>       %/yr   %/yr   %/yr   %/yr
-------------------------------------------------------------------------------------------------------------
region 1                  364.9       176.6  2800.00  0.800  -0.200    0.00  1.00   2.00   4.00   0.00   0.00
-------------------------------------------------------------------------------------------------------------
                          364         176
 
SUMMARY OF R&D & ADOPTION DATA
 
                       K   Prob.of  Max.            K  Shift   K     -Time Lags ----- Adopt -----
      Region          Pot. Success Adopt   Price   Max  Type  Var    R&D  Adopt AtMax Aband  Form
---------------------------------------------------------------------------------------------------
        (1)           (2)    (3)     (4)     (5)   (6)   (7)  (8)     (9)  (10)  (11)  (12)  (13)
                      -%-    -%-     -%-  <price units>       %/yr   -yrs- -yrs- -yrs- -yrs-     
---------------------------------------------------------------------------------------------------
region 1            52.32   70.0    85.9 2800.00 880.88   S   0.00    2.0  13.0  99.0   0.0    X
---------------------------------------------------------------------------------------------------
Kmax is maximum absolute unit cost reduction (in price units). Product of Cols 2-5
Kvar is the variable unit cost reduction (%/year), if specified.
Shift type: S - Supply, D - Demand   Adoption Form: L - Linear, X - Logistic
* WARNING! - This combination of Kpot and Kvar produces negative Ktotal in some years
 
 
 Region: 1  region 1                        Price  transmission (v,w):      0.00,  1.000

       ---------------- Producers --------------  ------------- Consumers ------------------  ----- Government ---- ----------
       <---no R&D--->  <------- with R&D ------>  <-- no R&D ---> <------- with R&D ------>   < Tax Rev.>             Research
 Year  Price Quantity  Price  Quantity  Benefits  Price  Quantity Price   Quantity Benefits  "Prod" "Cons" Benefits      Costs
 -----------------------------------------------------------------------------------------------------------------------------
 2019 2800.0    364.9 2800.0    364.9        0.0 2800.0    176.6 2800.0    176.6        0.0    0.0    0.0       0.0     8359.7
 2020 2800.0    372.2 2800.0    372.2        0.0 2800.0    183.7 2800.0    183.7        0.0    0.0    0.0       0.0     6657.9
 2021 2800.0    379.6 2800.0    381.1     5207.4 2800.0    191.0 2800.0    191.0        0.0    0.0    0.0       0.0     6862.8
 2022 2800.0    387.2 2800.0    390.3    10858.9 2800.0    198.7 2800.0    198.7        0.0    0.0    0.0       0.0     7067.6
 2023 2800.0    395.0 2800.0    401.2    22310.2 2800.0    206.6 2800.0    206.6        0.0    0.0    0.0       0.0     7422.5
 2024 2800.0    402.9 2800.0    415.2    44531.9 2800.0    214.9 2800.0    214.9        0.0    0.0    0.0       0.0     7777.4
 2025 2800.0    410.9 2800.0    433.9    84308.5 2800.0    223.5 2800.0    223.5        0.0    0.0    0.0       0.0     8132.2
 2026 2800.0    419.2 2800.0    458.3   146356.9 2800.0    232.4 2800.0    232.4        0.0    0.0    0.0       0.0     8487.1
 2027 2800.0    427.5 2800.0    486.6   225460.3 2800.0    241.7 2800.0    241.7        0.0    0.0    0.0       0.0     8842.0
 2028 2800.0    436.1 2800.0    514.4   304768.0 2800.0    251.4 2800.0    251.4        0.0    0.0    0.0       0.0     9196.8
 2029 2800.0    444.8 2800.0    538.2   368507.6 2800.0    261.5 2800.0    261.5        0.0    0.0    0.0       0.0     9551.7
 2030 2800.0    453.7 2800.0    557.5   412704.9 2800.0    271.9 2800.0    271.9        0.0    0.0    0.0       0.0    10197.9
 2031 2800.0    462.8 2800.0    573.3   441804.3 2800.0    282.8 2800.0    282.8        0.0    0.0    0.0       0.0    10597.5
 2032 2800.0    472.0 2800.0    587.3   461655.2 2800.0    294.1 2800.0    294.1        0.0    0.0    0.0       0.0    10997.0
 2033 2800.0    481.5 2800.0    600.3   476501.9 2800.0    305.9 2800.0    305.9        0.0    0.0    0.0       0.0    11396.6
------------------------------------------------------------------------------------------------------------------------------
 Present value of benefits             1229357.1                                        0.0                     0.0    77152.6


                                -- Price --- ------------- Production -----------  ----------- Consumption ------------
 Year    K      K     K     K                --R&D change in - Value of  Benefits  --R&D change in - Value of  Benefits
       Total  Base  Spill  Var  NoR&D   R&D   Price  Quantity  Productn  /VoP (%)  Price  Quantity  Consumptn  /VoC (%)
 ----------------------------------------------------------------------------------------------------------------------
 2019   0.00  0.00   0.0  0.00 2800.0 2800.0   0.00       0.0   1021832    0.0      0.00       0.0    494704    0.0
 2020   0.00  0.00   0.0  0.00 2800.0 2800.0   0.00       0.0   1042268    0.0      0.00       0.0    514492    0.0
 2021  13.68 13.68   0.0  0.00 2800.0 2800.0   0.00       1.4   1067190    0.4      0.00       0.0    535071    0.0
 2022  27.92 27.92   0.0  0.00 2800.0 2800.0   0.00       3.0   1092859    0.9      0.00       0.0    556474    0.0
 2023  56.03 56.03   0.0  0.00 2800.0 2800.0   0.00       6.2   1123425    1.9      0.00       0.0    578733    0.0
 2024 108.86108.86   0.0  0.00 2800.0 2800.0   0.00      12.2   1162587    3.8      0.00       0.0    601883    0.0
 2025 199.56199.56   0.0  0.00 2800.0 2800.0   0.00      22.9   1215075    6.9      0.00       0.0    625958    0.0
 2026 333.55333.55   0.0  0.00 2800.0 2800.0   0.00      39.1   1283430   11.4      0.00       0.0    650996    0.0
 2027 493.21493.21   0.0  0.00 2800.0 2800.0   0.00      59.0   1362644   16.5      0.00       0.0    677036    0.0
 2028 641.20641.20   0.0  0.00 2800.0 2800.0   0.00      78.3   1440520   21.1      0.00       0.0    704118    0.0
 2029 749.65749.65   0.0  0.00 2800.0 2800.0   0.00      93.4   1507170   24.4      0.00       0.0    732282    0.0
 2030 816.22816.22   0.0  0.00 2800.0 2800.0   0.00     103.7   1561002   26.4      0.00       0.0    761574    0.0
 2031 852.72852.72   0.0  0.00 2800.0 2800.0   0.00     110.5   1605474   27.5      0.00       0.0    792037    0.0
 2032 871.51871.51   0.0  0.00 2800.0 2800.0   0.00     115.2   1644542   28.0      0.00       0.0    823718    0.0
 2033 880.88880.88   0.0  0.00 2800.0 2800.0   0.00     118.8   1680968   28.3      0.00       0.0    856667    0.0
========================================================================================================================


PRESENT VALUE SUMMARIES

KENYA                         
                       ---------- Present Value of R&D Benefits ----------><---Costs---><------ Returns ------------>
   Region                   Producer     Consumer   Government        Total                    (B-C)      B/C     IRR
   ------------------------------------------------------------------------------------------------------------------
 1 region 1                1229357.1          0.0          0.0    1229357.1      77152.6   1152204.5    15.93    83.5%
   ------------------------------------------------------------------------------------------------------------------
 Total NPV Benefits        1229357.1          0.0          0.0    1229357.1      77152.6   1152204.5    15.93    83.5%


Cost and Benefit Summary Across All Regions in Group

      <--------------- Benefits ----------------->      Total
 Year    Producer   Consumer Government      Total      Costs        B-C
------------------------------------------------------------------------
 2019         0.0        0.0        0.0        0.0     8359.7    -8359.7
 2020         0.0        0.0        0.0        0.0     6657.9    -6657.9
 2021      5207.4        0.0        0.0     5207.4     6862.8    -1655.4
 2022     10858.9        0.0        0.0    10858.9     7067.6     3791.2
 2023     22310.2        0.0        0.0    22310.2     7422.5    14887.6
 2024     44531.9        0.0        0.0    44531.9     7777.4    36754.5
 2025     84308.5        0.0        0.0    84308.5     8132.2    76176.2
 2026    146356.9        0.0        0.0   146356.9     8487.1   137869.8
 2027    225460.3        0.0        0.0   225460.3     8842.0   216618.3
 2028    304768.0        0.0        0.0   304768.0     9196.8   295571.1
 2029    368507.6        0.0        0.0   368507.6     9551.7   358955.9
 2030    412704.9        0.0        0.0   412704.9    10197.9   402506.9
 2031    441804.3        0.0        0.0   441804.3    10597.5   431206.7
 2032    461655.2        0.0        0.0   461655.2    10997.0   450658.1
 2033    476501.9        0.0        0.0   476501.9    11396.6   465105.2
------------------------------------------------------------------------
