# Supplementary material for: Synergies of integrated pest and pollinator management in avocado farming in East Africa: An ex-ante economic analysis
Source: PLoS One. 2022 Jul 25;17(7):e0271241. doi: 10.1371/journal.pone.0271241 (PMC9312383; doi:10.1371/journal.pone.0271241)
Supplement: S1 Data — (ZIP) [file pone.0271241.s001.zip › DATA-EX-ANTE/DREAM OUTPUTS/IPPM.50%cost more.T]

Study:     study 1                                 
Scenario:  scenario 1-IPPM     
Commodity: Avocado       Regions:   1  Small Open Economy - Spillover: No                         
Period: 15 years       Base year:  2019
Discount: 8.0%          Benefit:1000US$    Quantity: 1000T

SUMMARY OF INITIAL MARKET CONDITIONS
                                                         Elasticity  Transmission  Exog. Growth   Tax/Sudsidy
      Region            Production  Consumptn   Price   Sup.    Dem. Wedge  Elast   Sup.  Dem.     Sup.  Dem.
-------------------------------------------------------------------------------------------------------------
        (1)                 (2)         (3)      (4)     (5)     (6)   (7)    (8)   (9)    (10)   (11)   (12)
                       <--quantity units--->  <pr units>              <pr un>       %/yr   %/yr   %/yr   %/yr
-------------------------------------------------------------------------------------------------------------
region 1                  364.9       176.6  2800.00  0.800  -0.200    0.00  1.00   2.00   4.00   0.00   0.00
-------------------------------------------------------------------------------------------------------------
                          364         176
 
SUMMARY OF R&D & ADOPTION DATA
 
                       K   Prob.of  Max.            K  Shift   K     -Time Lags ----- Adopt -----
      Region          Pot. Success Adopt   Price   Max  Type  Var    R&D  Adopt AtMax Aband  Form
---------------------------------------------------------------------------------------------------
        (1)           (2)    (3)     (4)     (5)   (6)   (7)  (8)     (9)  (10)  (11)  (12)  (13)
                      -%-    -%-     -%-  <price units>       %/yr   -yrs- -yrs- -yrs- -yrs-     
---------------------------------------------------------------------------------------------------
region 1            33.75   70.0    85.9 2800.00 568.22   S   0.00    2.0  13.0  99.0   0.0    X
---------------------------------------------------------------------------------------------------
Kmax is maximum absolute unit cost reduction (in price units). Product of Cols 2-5
Kvar is the variable unit cost reduction (%/year), if specified.
Shift type: S - Supply, D - Demand   Adoption Form: L - Linear, X - Logistic
* WARNING! - This combination of Kpot and Kvar produces negative Ktotal in some years
 
 
 Region: 1  region 1                        Price  transmission (v,w):      0.00,  1.000

       ---------------- Producers --------------  ------------- Consumers ------------------  ----- Government ---- ----------
       <---no R&D--->  <------- with R&D ------>  <-- no R&D ---> <------- with R&D ------>   < Tax Rev.>             Research
 Year  Price Quantity  Price  Quantity  Benefits  Price  Quantity Price   Quantity Benefits  "Prod" "Cons" Benefits      Costs
 -----------------------------------------------------------------------------------------------------------------------------
 2019 2800.0    364.9 2800.0    364.9        0.0 2800.0    176.6 2800.0    176.6        0.0    0.0    0.0       0.0     8359.7
 2020 2800.0    372.2 2800.0    372.2        0.0 2800.0    183.7 2800.0    183.7        0.0    0.0    0.0       0.0     6657.9
 2021 2800.0    379.6 2800.0    380.6     3356.8 2800.0    191.0 2800.0    191.0        0.0    0.0    0.0       0.0     6862.8
 2022 2800.0    387.2 2800.0    389.2     6995.0 2800.0    198.7 2800.0    198.7        0.0    0.0    0.0       0.0     7067.6
 2023 2800.0    395.0 2800.0    399.0    14351.8 2800.0    206.6 2800.0    206.6        0.0    0.0    0.0       0.0     7422.5
 2024 2800.0    402.9 2800.0    410.8    28573.0 2800.0    214.9 2800.0    214.9        0.0    0.0    0.0       0.0     7777.4
 2025 2800.0    410.9 2800.0    425.8    53859.9 2800.0    223.5 2800.0    223.5        0.0    0.0    0.0       0.0     8132.2
 2026 2800.0    419.2 2800.0    444.4    92914.7 2800.0    232.4 2800.0    232.4        0.0    0.0    0.0       0.0     8487.1
 2027 2800.0    427.5 2800.0    465.6   142102.0 2800.0    241.7 2800.0    241.7        0.0    0.0    0.0       0.0     8842.0
 2028 2800.0    436.1 2800.0    486.6   190846.3 2800.0    251.4 2800.0    251.4        0.0    0.0    0.0       0.0     9196.8
 2029 2800.0    444.8 2800.0    505.1   229695.9 2800.0    261.5 2800.0    261.5        0.0    0.0    0.0       0.0     9551.7
 2030 2800.0    453.7 2800.0    520.6   256529.3 2800.0    271.9 2800.0    271.9        0.0    0.0    0.0       0.0    10197.9
 2031 2800.0    462.8 2800.0    534.1   274202.3 2800.0    282.8 2800.0    282.8        0.0    0.0    0.0       0.0    10597.5
 2032 2800.0    472.0 2800.0    546.4   286301.1 2800.0    294.1 2800.0    294.1        0.0    0.0    0.0       0.0    10997.0
 2033 2800.0    481.5 2800.0    558.1   295395.0 2800.0    305.9 2800.0    305.9        0.0    0.0    0.0       0.0    11396.6
------------------------------------------------------------------------------------------------------------------------------
 Present value of benefits              768493.6                                        0.0                     0.0    77152.6


                                -- Price --- ------------- Production -----------  ----------- Consumption ------------
 Year    K      K     K     K                --R&D change in - Value of  Benefits  --R&D change in - Value of  Benefits
       Total  Base  Spill  Var  NoR&D   R&D   Price  Quantity  Productn  /VoP (%)  Price  Quantity  Consumptn  /VoC (%)
 ----------------------------------------------------------------------------------------------------------------------
 2019   0.00  0.00   0.0  0.00 2800.0 2800.0   0.00       0.0   1021832    0.0      0.00       0.0    494704    0.0
 2020   0.00  0.00   0.0  0.00 2800.0 2800.0   0.00       0.0   1042268    0.0      0.00       0.0    514492    0.0
 2021   8.83  8.83   0.0  0.00 2800.0 2800.0   0.00       0.9   1065743    0.3      0.00       0.0    535071    0.0
 2022  18.01 18.01   0.0  0.00 2800.0 2800.0   0.00       1.9   1089848    0.6      0.00       0.0    556474    0.0
 2023  36.14 36.14   0.0  0.00 2800.0 2800.0   0.00       3.9   1117263    1.2      0.00       0.0    578733    0.0
 2024  70.22 70.22   0.0  0.00 2800.0 2800.0   0.00       7.9   1150377    2.4      0.00       0.0    601883    0.0
 2025 128.73128.73   0.0  0.00 2800.0 2800.0   0.00      14.8   1192243    4.5      0.00       0.0    625958    0.0
 2026 215.16215.16   0.0  0.00 2800.0 2800.0   0.00      25.2   1244506    7.4      0.00       0.0    650996    0.0
 2027 318.15318.15   0.0  0.00 2800.0 2800.0   0.00      38.1   1303937   10.8      0.00       0.0    677036    0.0
 2028 413.62413.62   0.0  0.00 2800.0 2800.0   0.00      50.5   1362670   14.0      0.00       0.0    704118    0.0
 2029 483.58483.58   0.0  0.00 2800.0 2800.0   0.00      60.2   1414333   16.2      0.00       0.0    732282    0.0
 2030 526.51526.51   0.0  0.00 2800.0 2800.0   0.00      66.9   1457901   17.5      0.00       0.0    761574    0.0
 2031 550.06550.06   0.0  0.00 2800.0 2800.0   0.00      71.3   1495607   18.3      0.00       0.0    792037    0.0
 2032 562.19562.19   0.0  0.00 2800.0 2800.0   0.00      74.3   1530008   18.7      0.00       0.0    823718    0.0
 2033 568.22568.22   0.0  0.00 2800.0 2800.0   0.00      76.6   1562889   18.9      0.00       0.0    856667    0.0
========================================================================================================================


PRESENT VALUE SUMMARIES

KENYA                         
                       ---------- Present Value of R&D Benefits ----------><---Costs---><------ Returns ------------>
   Region                   Producer     Consumer   Government        Total                    (B-C)      B/C     IRR
   ------------------------------------------------------------------------------------------------------------------
 1 region 1                 768493.6          0.0          0.0     768493.6      77152.6    691340.9     9.96    68.0%
   ------------------------------------------------------------------------------------------------------------------
 Total NPV Benefits         768493.6          0.0          0.0     768493.6      77152.6    691340.9     9.96    68.0%


Cost and Benefit Summary Across All Regions in Group

      <--------------- Benefits ----------------->      Total
 Year    Producer   Consumer Government      Total      Costs        B-C
------------------------------------------------------------------------
 2019         0.0        0.0        0.0        0.0     8359.7    -8359.7
 2020         0.0        0.0        0.0        0.0     6657.9    -6657.9
 2021      3356.8        0.0        0.0     3356.8     6862.8    -3505.9
 2022      6995.0        0.0        0.0     6995.0     7067.6      -72.6
 2023     14351.8        0.0        0.0    14351.8     7422.5     6929.2
 2024     28573.0        0.0        0.0    28573.0     7777.4    20795.6
 2025     53859.9        0.0        0.0    53859.9     8132.2    45727.6
 2026     92914.7        0.0        0.0    92914.7     8487.1    84427.6
 2027    142102.0        0.0        0.0   142102.0     8842.0   133260.0
 2028    190846.3        0.0        0.0   190846.3     9196.8   181649.4
 2029    229695.9        0.0        0.0   229695.9     9551.7   220144.2
 2030    256529.3        0.0        0.0   256529.3    10197.9   246331.4
 2031    274202.3        0.0        0.0   274202.3    10597.5   263604.8
 2032    286301.1        0.0        0.0   286301.1    10997.0   275304.0
 2033    295395.0        0.0        0.0   295395.0    11396.6   283998.4
------------------------------------------------------------------------
