# Supplementary material for: Synergies of integrated pest and pollinator management in avocado farming in East Africa: An ex-ante economic analysis
Source: PLoS One. 2022 Jul 25;17(7):e0271241. doi: 10.1371/journal.pone.0271241 (PMC9312383; doi:10.1371/journal.pone.0271241)
Supplement: S1 Data — (ZIP) [file pone.0271241.s001.zip › DATA-EX-ANTE/DREAM OUTPUTS/IPPM.50%yield lessed]

Study:     study 1                                 
Scenario:  scenario 1-IPPM     
Commodity: Avocado       Regions:   1  Small Open Economy - Spillover: No                         
Period: 15 years       Base year:  2019
Discount: 8.0%          Benefit:1000US$    Quantity: 1000T

SUMMARY OF INITIAL MARKET CONDITIONS
                                                         Elasticity  Transmission  Exog. Growth   Tax/Sudsidy
      Region            Production  Consumptn   Price   Sup.    Dem. Wedge  Elast   Sup.  Dem.     Sup.  Dem.
-------------------------------------------------------------------------------------------------------------
        (1)                 (2)         (3)      (4)     (5)     (6)   (7)    (8)   (9)    (10)   (11)   (12)
                       <--quantity units--->  <pr units>              <pr un>       %/yr   %/yr   %/yr   %/yr
-------------------------------------------------------------------------------------------------------------
region 1                  364.9       176.6  2800.00  0.800  -0.200    0.00  1.00   2.00   4.00   0.00   0.00
-------------------------------------------------------------------------------------------------------------
                          364         176
 
SUMMARY OF R&D & ADOPTION DATA
 
                       K   Prob.of  Max.            K  Shift   K     -Time Lags ----- Adopt -----
      Region          Pot. Success Adopt   Price   Max  Type  Var    R&D  Adopt AtMax Aband  Form
---------------------------------------------------------------------------------------------------
        (1)           (2)    (3)     (4)     (5)   (6)   (7)  (8)     (9)  (10)  (11)  (12)  (13)
                      -%-    -%-     -%-  <price units>       %/yr   -yrs- -yrs- -yrs- -yrs-     
---------------------------------------------------------------------------------------------------
region 1             7.86   70.0    85.9 2800.00 132.33   S   0.00    2.0  13.0  99.0   0.0    X
---------------------------------------------------------------------------------------------------
Kmax is maximum absolute unit cost reduction (in price units). Product of Cols 2-5
Kvar is the variable unit cost reduction (%/year), if specified.
Shift type: S - Supply, D - Demand   Adoption Form: L - Linear, X - Logistic
* WARNING! - This combination of Kpot and Kvar produces negative Ktotal in some years
 
 
 Region: 1  region 1                        Price  transmission (v,w):      0.00,  1.000

       ---------------- Producers --------------  ------------- Consumers ------------------  ----- Government ---- ----------
       <---no R&D--->  <------- with R&D ------>  <-- no R&D ---> <------- with R&D ------>   < Tax Rev.>             Research
 Year  Price Quantity  Price  Quantity  Benefits  Price  Quantity Price   Quantity Benefits  "Prod" "Cons" Benefits      Costs
 -----------------------------------------------------------------------------------------------------------------------------
 2019 2800.0    364.9 2800.0    364.9        0.0 2800.0    176.6 2800.0    176.6        0.0    0.0    0.0       0.0     8359.7
 2020 2800.0    372.2 2800.0    372.2        0.0 2800.0    183.7 2800.0    183.7        0.0    0.0    0.0       0.0     6657.9
 2021 2800.0    379.6 2800.0    379.9      781.0 2800.0    191.0 2800.0    191.0        0.0    0.0    0.0       0.0     6862.8
 2022 2800.0    387.2 2800.0    387.7     1625.9 2800.0    198.7 2800.0    198.7        0.0    0.0    0.0       0.0     7067.6
 2023 2800.0    395.0 2800.0    395.9     3329.4 2800.0    206.6 2800.0    206.6        0.0    0.0    0.0       0.0     7422.5
 2024 2800.0    402.9 2800.0    404.7     6604.6 2800.0    214.9 2800.0    214.9        0.0    0.0    0.0       0.0     7777.4
 2025 2800.0    410.9 2800.0    414.4    12372.9 2800.0    223.5 2800.0    223.5        0.0    0.0    0.0       0.0     8132.2
 2026 2800.0    419.2 2800.0    425.0    21153.2 2800.0    232.4 2800.0    232.4        0.0    0.0    0.0       0.0     8487.1
 2027 2800.0    427.5 2800.0    436.4    32011.0 2800.0    241.7 2800.0    241.7        0.0    0.0    0.0       0.0     8842.0
 2028 2800.0    436.1 2800.0    447.9    42579.0 2800.0    251.4 2800.0    251.4        0.0    0.0    0.0       0.0     9196.8
 2029 2800.0    444.8 2800.0    458.8    50890.6 2800.0    261.5 2800.0    261.5        0.0    0.0    0.0       0.0     9551.7
 2030 2800.0    453.7 2800.0    469.3    56595.3 2800.0    271.9 2800.0    271.9        0.0    0.0    0.0       0.0    10197.9
 2031 2800.0    462.8 2800.0    479.4    60354.6 2800.0    282.8 2800.0    282.8        0.0    0.0    0.0       0.0    10597.5
 2032 2800.0    472.0 2800.0    489.4    62943.0 2800.0    294.1 2800.0    294.1        0.0    0.0    0.0       0.0    10997.0
 2033 2800.0    481.5 2800.0    499.3    64903.9 2800.0    305.9 2800.0    305.9        0.0    0.0    0.0       0.0    11396.6
------------------------------------------------------------------------------------------------------------------------------
 Present value of benefits              171010.1                                        0.0                     0.0    77152.6


                                -- Price --- ------------- Production -----------  ----------- Consumption ------------
 Year    K      K     K     K                --R&D change in - Value of  Benefits  --R&D change in - Value of  Benefits
       Total  Base  Spill  Var  NoR&D   R&D   Price  Quantity  Productn  /VoP (%)  Price  Quantity  Consumptn  /VoC (%)
 ----------------------------------------------------------------------------------------------------------------------
 2019   0.00  0.00   0.0  0.00 2800.0 2800.0   0.00       0.0   1021832    0.0      0.00       0.0    494704    0.0
 2020   0.00  0.00   0.0  0.00 2800.0 2800.0   0.00       0.0   1042268    0.0      0.00       0.0    514492    0.0
 2021   2.05  2.05   0.0  0.00 2800.0 2800.0   0.00       0.2   1063726    0.0      0.00       0.0    535071    0.0
 2022   4.19  4.19   0.0  0.00 2800.0 2800.0   0.00       0.4   1085650    0.1      0.00       0.0    556474    0.0
 2023   8.41  8.41   0.0  0.00 2800.0 2800.0   0.00       0.9   1108672    0.3      0.00       0.0    578733    0.0
 2024  16.35 16.35   0.0  0.00 2800.0 2800.0   0.00       1.8   1133353    0.5      0.00       0.0    601883    0.0
 2025  29.98 29.98   0.0  0.00 2800.0 2800.0   0.00       3.4   1160412    1.0      0.00       0.0    625958    0.0
 2026  50.10 50.10   0.0  0.00 2800.0 2800.0   0.00       5.8   1190238    1.7      0.00       0.0    650996    0.0
 2027  74.09 74.09   0.0  0.00 2800.0 2800.0   0.00       8.8   1222087    2.6      0.00       0.0    677036    0.0
 2028  96.32 96.32   0.0  0.00 2800.0 2800.0   0.00      11.7   1254134    3.3      0.00       0.0    704118    0.0
 2029 112.62112.62   0.0  0.00 2800.0 2800.0   0.00      14.0   1284901    3.9      0.00       0.0    732282    0.0
 2030 122.62122.62   0.0  0.00 2800.0 2800.0   0.00      15.5   1314158    4.3      0.00       0.0    761574    0.0
 2031 128.10128.10   0.0  0.00 2800.0 2800.0   0.00      16.6   1342432    4.4      0.00       0.0    792037    0.0
 2032 130.92130.92   0.0  0.00 2800.0 2800.0   0.00      17.3   1370326    4.5      0.00       0.0    823718    0.0
 2033 132.33132.33   0.0  0.00 2800.0 2800.0   0.00      17.8   1398264    4.6      0.00       0.0    856667    0.0
========================================================================================================================


PRESENT VALUE SUMMARIES

KENYA                         
                       ---------- Present Value of R&D Benefits ----------><---Costs---><------ Returns ------------>
   Region                   Producer     Consumer   Government        Total                    (B-C)      B/C     IRR
   ------------------------------------------------------------------------------------------------------------------
 1 region 1                 171010.1          0.0          0.0     171010.1      77152.6     93857.5     2.21    28.8%
   ------------------------------------------------------------------------------------------------------------------
 Total NPV Benefits         171010.1          0.0          0.0     171010.1      77152.6     93857.5     2.21    28.8%


Cost and Benefit Summary Across All Regions in Group

      <--------------- Benefits ----------------->      Total
 Year    Producer   Consumer Government      Total      Costs        B-C
------------------------------------------------------------------------
 2019         0.0        0.0        0.0        0.0     8359.7    -8359.7
 2020         0.0        0.0        0.0        0.0     6657.9    -6657.9
 2021       781.0        0.0        0.0      781.0     6862.8    -6081.7
 2022      1625.9        0.0        0.0     1625.9     7067.6    -5441.7
 2023      3329.4        0.0        0.0     3329.4     7422.5    -4093.0
 2024      6604.6        0.0        0.0     6604.6     7777.4    -1172.7
 2025     12372.9        0.0        0.0    12372.9     8132.2     4240.6
 2026     21153.2        0.0        0.0    21153.2     8487.1    12666.0
 2027     32011.0        0.0        0.0    32011.0     8842.0    23168.9
 2028     42579.0        0.0        0.0    42579.0     9196.8    33382.1
 2029     50890.6        0.0        0.0    50890.6     9551.7    41338.9
 2030     56595.3        0.0        0.0    56595.3    10197.9    46397.4
 2031     60354.6        0.0        0.0    60354.6    10597.5    49757.1
 2032     62943.0        0.0        0.0    62943.0    10997.0    51945.9
 2033     64903.9        0.0        0.0    64903.9    11396.6    53507.3
------------------------------------------------------------------------
