# Supplementary material for: Synergies of integrated pest and pollinator management in avocado farming in East Africa: An ex-ante economic analysis
Source: PLoS One. 2022 Jul 25;17(7):e0271241. doi: 10.1371/journal.pone.0271241 (PMC9312383; doi:10.1371/journal.pone.0271241)
Supplement: S1 Data — (ZIP) [file pone.0271241.s001.zip › DATA-EX-ANTE/DREAM OUTPUTS/IPPM.50%yield more.T]

Study:     study 1                                 
Scenario:  scenario 1-IPPM     
Commodity: Avocado       Regions:   1  Small Open Economy - Spillover: No                         
Period: 15 years       Base year:  2019
Discount: 8.0%          Benefit:1000US$    Quantity: 1000T

SUMMARY OF INITIAL MARKET CONDITIONS
                                                         Elasticity  Transmission  Exog. Growth   Tax/Sudsidy
      Region            Production  Consumptn   Price   Sup.    Dem. Wedge  Elast   Sup.  Dem.     Sup.  Dem.
-------------------------------------------------------------------------------------------------------------
        (1)                 (2)         (3)      (4)     (5)     (6)   (7)    (8)   (9)    (10)   (11)   (12)
                       <--quantity units--->  <pr units>              <pr un>       %/yr   %/yr   %/yr   %/yr
-------------------------------------------------------------------------------------------------------------
region 1                  364.9       176.6  2800.00  0.800  -0.200    0.00  1.00   2.00   4.00   0.00   0.00
-------------------------------------------------------------------------------------------------------------
                          364         176
 
SUMMARY OF R&D & ADOPTION DATA
 
                       K   Prob.of  Max.            K  Shift   K     -Time Lags ----- Adopt -----
      Region          Pot. Success Adopt   Price   Max  Type  Var    R&D  Adopt AtMax Aband  Form
---------------------------------------------------------------------------------------------------
        (1)           (2)    (3)     (4)     (5)   (6)   (7)  (8)     (9)  (10)  (11)  (12)  (13)
                      -%-    -%-     -%-  <price units>       %/yr   -yrs- -yrs- -yrs- -yrs-     
---------------------------------------------------------------------------------------------------
region 1            76.81   70.0    85.9 2800.001293.20   S   0.00    2.0  13.0  99.0   0.0    X
---------------------------------------------------------------------------------------------------
Kmax is maximum absolute unit cost reduction (in price units). Product of Cols 2-5
Kvar is the variable unit cost reduction (%/year), if specified.
Shift type: S - Supply, D - Demand   Adoption Form: L - Linear, X - Logistic
* WARNING! - This combination of Kpot and Kvar produces negative Ktotal in some years
 
 
 Region: 1  region 1                        Price  transmission (v,w):      0.00,  1.000

       ---------------- Producers --------------  ------------- Consumers ------------------  ----- Government ---- ----------
       <---no R&D--->  <------- with R&D ------>  <-- no R&D ---> <------- with R&D ------>   < Tax Rev.>             Research
 Year  Price Quantity  Price  Quantity  Benefits  Price  Quantity Price   Quantity Benefits  "Prod" "Cons" Benefits      Costs
 -----------------------------------------------------------------------------------------------------------------------------
 2019 2800.0    364.9 2800.0    364.9        0.0 2800.0    176.6 2800.0    176.6        0.0    0.0    0.0       0.0     8359.7
 2020 2800.0    372.2 2800.0    372.2        0.0 2800.0    183.7 2800.0    183.7        0.0    0.0    0.0       0.0     6657.9
 2021 2800.0    379.6 2800.0    381.8     7651.7 2800.0    191.0 2800.0    191.0        0.0    0.0    0.0       0.0     6862.8
 2022 2800.0    387.2 2800.0    391.7    15970.8 2800.0    198.7 2800.0    198.7        0.0    0.0    0.0       0.0     7067.6
 2023 2800.0    395.0 2800.0    404.1    32872.5 2800.0    206.6 2800.0    206.6        0.0    0.0    0.0       0.0     7422.5
 2024 2800.0    402.9 2800.0    420.9    65836.1 2800.0    214.9 2800.0    214.9        0.0    0.0    0.0       0.0     7777.4
 2025 2800.0    410.9 2800.0    444.7   125347.0 2800.0    223.5 2800.0    223.5        0.0    0.0    0.0       0.0     8132.2
 2026 2800.0    419.2 2800.0    476.7   219352.6 2800.0    232.4 2800.0    232.4        0.0    0.0    0.0       0.0     8487.1
 2027 2800.0    427.5 2800.0    514.3   341004.9 2800.0    241.7 2800.0    241.7        0.0    0.0    0.0       0.0     8842.0
 2028 2800.0    436.1 2800.0    551.1   464682.2 2800.0    251.4 2800.0    251.4        0.0    0.0    0.0       0.0     9196.8
 2029 2800.0    444.8 2800.0    582.0   565060.6 2800.0    261.5 2800.0    261.5        0.0    0.0    0.0       0.0     9551.7
 2030 2800.0    453.7 2800.0    606.0   634978.8 2800.0    271.9 2800.0    271.9        0.0    0.0    0.0       0.0    10197.9
 2031 2800.0    462.8 2800.0    625.1   680994.8 2800.0    282.8 2800.0    282.8        0.0    0.0    0.0       0.0    10597.5
 2032 2800.0    472.0 2800.0    641.2   712257.7 2800.0    294.1 2800.0    294.1        0.0    0.0    0.0       0.0    10997.0
 2033 2800.0    481.5 2800.0    655.9   735504.3 2800.0    305.9 2800.0    305.9        0.0    0.0    0.0       0.0    11396.6
------------------------------------------------------------------------------------------------------------------------------
 Present value of benefits             1878408.7                                        0.0                     0.0    77152.6


                                -- Price --- ------------- Production -----------  ----------- Consumption ------------
 Year    K      K     K     K                --R&D change in - Value of  Benefits  --R&D change in - Value of  Benefits
       Total  Base  Spill  Var  NoR&D   R&D   Price  Quantity  Productn  /VoP (%)  Price  Quantity  Consumptn  /VoC (%)
 ----------------------------------------------------------------------------------------------------------------------
 2019   0.00  0.00   0.0  0.00 2800.0 2800.0   0.00       0.0   1021832    0.0      0.00       0.0    494704    0.0
 2020   0.00  0.00   0.0  0.00 2800.0 2800.0   0.00       0.0   1042268    0.0      0.00       0.0    514492    0.0
 2021  20.09 20.09   0.0  0.00 2800.0 2800.0   0.00       2.1   1069098    0.7      0.00       0.0    535071    0.0
 2022  41.00 41.00   0.0  0.00 2800.0 2800.0   0.00       4.4   1096830    1.4      0.00       0.0    556474    0.0
 2023  82.26 82.26   0.0  0.00 2800.0 2800.0   0.00       9.1   1131552    2.9      0.00       0.0    578733    0.0
 2024 159.81159.81   0.0  0.00 2800.0 2800.0   0.00      18.0   1178690    5.5      0.00       0.0    601883    0.0
 2025 292.97292.97   0.0  0.00 2800.0 2800.0   0.00      33.7   1245185   10.0      0.00       0.0    625958    0.0
 2026 489.67489.67   0.0  0.00 2800.0 2800.0   0.00      57.4   1334763   16.4      0.00       0.0    650996    0.0
 2027 724.08724.08   0.0  0.00 2800.0 2800.0   0.00      86.7   1440068   23.6      0.00       0.0    677036    0.0
 2028 941.34941.34   0.0  0.00 2800.0 2800.0   0.00     115.0   1543187   30.1      0.00       0.0    704118    0.0
 20291100.55***.**   0.0  0.00 2800.0 2800.0   0.00     137.1   1629603   34.6      0.00       0.0    732282    0.0
 20301198.27***.**   0.0  0.00 2800.0 2800.0   0.00     152.3   1696972   37.4      0.00       0.0    761574    0.0
 20311251.87***.**   0.0  0.00 2800.0 2800.0   0.00     162.2   1750366   38.9      0.00       0.0    792037    0.0
 20321279.46***.**   0.0  0.00 2800.0 2800.0   0.00     169.1   1795589   39.6      0.00       0.0    823718    0.0
 20331293.20***.**   0.0  0.00 2800.0 2800.0   0.00     174.4   1836691   40.0      0.00       0.0    856667    0.0
========================================================================================================================


PRESENT VALUE SUMMARIES

KENYA                         
                       ---------- Present Value of R&D Benefits ----------><---Costs---><------ Returns ------------>
   Region                   Producer     Consumer   Government        Total                    (B-C)      B/C     IRR
   ------------------------------------------------------------------------------------------------------------------
 1 region 1                1878408.7          0.0          0.0    1878408.7      77152.6   1801256.1    24.34    99.5%
   ------------------------------------------------------------------------------------------------------------------
 Total NPV Benefits        1878408.7          0.0          0.0    1878408.7      77152.6   1801256.1    24.34    99.5%


Cost and Benefit Summary Across All Regions in Group

      <--------------- Benefits ----------------->      Total
 Year    Producer   Consumer Government      Total      Costs        B-C
------------------------------------------------------------------------
 2019         0.0        0.0        0.0        0.0     8359.7    -8359.7
 2020         0.0        0.0        0.0        0.0     6657.9    -6657.9
 2021      7651.7        0.0        0.0     7651.7     6862.8      788.9
 2022     15970.8        0.0        0.0    15970.8     7067.6     8903.1
 2023     32872.5        0.0        0.0    32872.5     7422.5    25450.0
 2024     65836.1        0.0        0.0    65836.1     7777.4    58058.7
 2025    125347.0        0.0        0.0   125347.0     8132.2   117214.7
 2026    219352.6        0.0        0.0   219352.6     8487.1   210865.4
 2027    341004.9        0.0        0.0   341004.9     8842.0   332162.9
 2028    464682.2        0.0        0.0   464682.2     9196.8   455485.3
 2029    565060.6        0.0        0.0   565060.6     9551.7   555508.8
 2030    634978.8        0.0        0.0   634978.8    10197.9   624780.8
 2031    680994.8        0.0        0.0   680994.8    10597.5   670397.3
 2032    712257.7        0.0        0.0   712257.7    10997.0   701260.6
 2033    735504.3        0.0        0.0   735504.3    11396.6   724107.7
------------------------------------------------------------------------
