# Supplementary material for: Synergies of integrated pest and pollinator management in avocado farming in East Africa: An ex-ante economic analysis
Source: PLoS One. 2022 Jul 25;17(7):e0271241. doi: 10.1371/journal.pone.0271241 (PMC9312383; doi:10.1371/journal.pone.0271241)
Supplement: S1 Data — (ZIP) [file pone.0271241.s001.zip › DATA-EX-ANTE/DREAM OUTPUTS/IPPM.max.adpt.100%.T]

Study:     study 1                                 
Scenario:  scenario 1-IPPM     
Commodity: Avocado       Regions:   1  Small Open Economy - Spillover: No                         
Period: 15 years       Base year:  2019
Discount: 8.0%          Benefit:1000US$    Quantity: 1000T

SUMMARY OF INITIAL MARKET CONDITIONS
                                                         Elasticity  Transmission  Exog. Growth   Tax/Sudsidy
      Region            Production  Consumptn   Price   Sup.    Dem. Wedge  Elast   Sup.  Dem.     Sup.  Dem.
-------------------------------------------------------------------------------------------------------------
        (1)                 (2)         (3)      (4)     (5)     (6)   (7)    (8)   (9)    (10)   (11)   (12)
                       <--quantity units--->  <pr units>              <pr un>       %/yr   %/yr   %/yr   %/yr
-------------------------------------------------------------------------------------------------------------
region 1                  364.9       176.6  2800.00  0.800  -0.200    0.00  1.00   2.00   4.00   0.00   0.00
-------------------------------------------------------------------------------------------------------------
                          364         176
 
SUMMARY OF R&D & ADOPTION DATA
 
                       K   Prob.of  Max.            K  Shift   K     -Time Lags ----- Adopt -----
      Region          Pot. Success Adopt   Price   Max  Type  Var    R&D  Adopt AtMax Aband  Form
---------------------------------------------------------------------------------------------------
        (1)           (2)    (3)     (4)     (5)   (6)   (7)  (8)     (9)  (10)  (11)  (12)  (13)
                      -%-    -%-     -%-  <price units>       %/yr   -yrs- -yrs- -yrs- -yrs-     
---------------------------------------------------------------------------------------------------
region 1            43.04   70.0   100.0 2800.00 843.58   S   0.00    2.0  13.0  99.0   0.0    X
---------------------------------------------------------------------------------------------------
Kmax is maximum absolute unit cost reduction (in price units). Product of Cols 2-5
Kvar is the variable unit cost reduction (%/year), if specified.
Shift type: S - Supply, D - Demand   Adoption Form: L - Linear, X - Logistic
* WARNING! - This combination of Kpot and Kvar produces negative Ktotal in some years
 
 
 Region: 1  region 1                        Price  transmission (v,w):      0.00,  1.000

       ---------------- Producers --------------  ------------- Consumers ------------------  ----- Government ---- ----------
       <---no R&D--->  <------- with R&D ------>  <-- no R&D ---> <------- with R&D ------>   < Tax Rev.>             Research
 Year  Price Quantity  Price  Quantity  Benefits  Price  Quantity Price   Quantity Benefits  "Prod" "Cons" Benefits      Costs
 -----------------------------------------------------------------------------------------------------------------------------
 2019 2800.0    364.9 2800.0    364.9        0.0 2800.0    176.6 2800.0    176.6        0.0    0.0    0.0       0.0     8359.7
 2020 2800.0    372.2 2800.0    372.2        0.0 2800.0    183.7 2800.0    183.7        0.0    0.0    0.0       0.0     6657.9
 2021 2800.0    379.6 2800.0    381.0     4986.5 2800.0    191.0 2800.0    191.0        0.0    0.0    0.0       0.0     6862.8
 2022 2800.0    387.2 2800.0    390.1    10397.4 2800.0    198.7 2800.0    198.7        0.0    0.0    0.0       0.0     7067.6
 2023 2800.0    395.0 2800.0    400.9    21358.5 2800.0    206.6 2800.0    206.6        0.0    0.0    0.0       0.0     7422.5
 2024 2800.0    402.9 2800.0    414.6    42619.3 2800.0    214.9 2800.0    214.9        0.0    0.0    0.0       0.0     7777.4
 2025 2800.0    410.9 2800.0    432.9    80645.9 2800.0    223.5 2800.0    223.5        0.0    0.0    0.0       0.0     8132.2
 2026 2800.0    419.2 2800.0    456.7   139895.3 2800.0    232.4 2800.0    232.4        0.0    0.0    0.0       0.0     8487.1
 2027 2800.0    427.5 2800.0    484.1   215323.6 2800.0    241.7 2800.0    241.7        0.0    0.0    0.0       0.0     8842.0
 2028 2800.0    436.1 2800.0    511.1   290845.8 2800.0    251.4 2800.0    251.4        0.0    0.0    0.0       0.0     9196.8
 2029 2800.0    444.8 2800.0    534.3   351485.3 2800.0    261.5 2800.0    261.5        0.0    0.0    0.0       0.0     9551.7
 2030 2800.0    453.7 2800.0    553.1   393514.2 2800.0    271.9 2800.0    271.9        0.0    0.0    0.0       0.0    10197.9
 2031 2800.0    462.8 2800.0    568.7   421187.1 2800.0    282.8 2800.0    282.8        0.0    0.0    0.0       0.0    10597.5
 2032 2800.0    472.0 2800.0    582.4   440072.4 2800.0    294.1 2800.0    294.1        0.0    0.0    0.0       0.0    10997.0
 2033 2800.0    481.5 2800.0    595.3   454204.9 2800.0    305.9 2800.0    305.9        0.0    0.0    0.0       0.0    11396.6
------------------------------------------------------------------------------------------------------------------------------
 Present value of benefits             1172962.7                                        0.0                     0.0    77152.6


                                -- Price --- ------------- Production -----------  ----------- Consumption ------------
 Year    K      K     K     K                --R&D change in - Value of  Benefits  --R&D change in - Value of  Benefits
       Total  Base  Spill  Var  NoR&D   R&D   Price  Quantity  Productn  /VoP (%)  Price  Quantity  Consumptn  /VoC (%)
 ----------------------------------------------------------------------------------------------------------------------
 2019   0.00  0.00   0.0  0.00 2800.0 2800.0   0.00       0.0   1021832    0.0      0.00       0.0    494704    0.0
 2020   0.00  0.00   0.0  0.00 2800.0 2800.0   0.00       0.0   1042268    0.0      0.00       0.0    514492    0.0
 2021  13.10 13.10   0.0  0.00 2800.0 2800.0   0.00       1.3   1067017    0.4      0.00       0.0    535071    0.0
 2022  26.74 26.74   0.0  0.00 2800.0 2800.0   0.00       2.9   1092500    0.9      0.00       0.0    556474    0.0
 2023  53.66 53.66   0.0  0.00 2800.0 2800.0   0.00       5.9   1122690    1.9      0.00       0.0    578733    0.0
 2024 104.25104.25   0.0  0.00 2800.0 2800.0   0.00      11.7   1161131    3.6      0.00       0.0    601883    0.0
 2025 191.11191.11   0.0  0.00 2800.0 2800.0   0.00      22.0   1212351    6.6      0.00       0.0    625958    0.0
 2026 319.42319.42   0.0  0.00 2800.0 2800.0   0.00      37.5   1278787   10.9      0.00       0.0    650996    0.0
 2027 472.33472.33   0.0  0.00 2800.0 2800.0   0.00      56.5   1355641   15.8      0.00       0.0    677036    0.0
 2028 614.05614.05   0.0  0.00 2800.0 2800.0   0.00      75.0   1431233   20.3      0.00       0.0    704118    0.0
 2029 717.91717.91   0.0  0.00 2800.0 2800.0   0.00      89.4   1496095   23.4      0.00       0.0    732282    0.0
 2030 781.66781.66   0.0  0.00 2800.0 2800.0   0.00      99.3   1548703   25.4      0.00       0.0    761574    0.0
 2031 816.62816.62   0.0  0.00 2800.0 2800.0   0.00     105.8   1592368   26.4      0.00       0.0    792037    0.0
 2032 834.61834.61   0.0  0.00 2800.0 2800.0   0.00     110.3   1630879   26.9      0.00       0.0    823718    0.0
 2033 843.58843.58   0.0  0.00 2800.0 2800.0   0.00     113.7   1666882   27.2      0.00       0.0    856667    0.0
========================================================================================================================


PRESENT VALUE SUMMARIES

KENYA                         
                       ---------- Present Value of R&D Benefits ----------><---Costs---><------ Returns ------------>
   Region                   Producer     Consumer   Government        Total                    (B-C)      B/C     IRR
   ------------------------------------------------------------------------------------------------------------------
 1 region 1                1172962.7          0.0          0.0    1172962.7      77152.6   1095810.0    15.20    81.8%
   ------------------------------------------------------------------------------------------------------------------
 Total NPV Benefits        1172962.7          0.0          0.0    1172962.7      77152.6   1095810.0    15.20    81.8%


Cost and Benefit Summary Across All Regions in Group

      <--------------- Benefits ----------------->      Total
 Year    Producer   Consumer Government      Total      Costs        B-C
------------------------------------------------------------------------
 2019         0.0        0.0        0.0        0.0     8359.7    -8359.7
 2020         0.0        0.0        0.0        0.0     6657.9    -6657.9
 2021      4986.5        0.0        0.0     4986.5     6862.8    -1876.3
 2022     10397.4        0.0        0.0    10397.4     7067.6     3329.7
 2023     21358.5        0.0        0.0    21358.5     7422.5    13935.9
 2024     42619.3        0.0        0.0    42619.3     7777.4    34841.9
 2025     80645.9        0.0        0.0    80645.9     8132.2    72513.6
 2026    139895.3        0.0        0.0   139895.3     8487.1   131408.2
 2027    215323.6        0.0        0.0   215323.6     8842.0   206481.6
 2028    290845.8        0.0        0.0   290845.8     9196.8   281649.0
 2029    351485.3        0.0        0.0   351485.3     9551.7   341933.5
 2030    393514.2        0.0        0.0   393514.2    10197.9   383316.3
 2031    421187.1        0.0        0.0   421187.1    10597.5   410589.6
 2032    440072.4        0.0        0.0   440072.4    10997.0   429075.3
 2033    454204.9        0.0        0.0   454204.9    11396.6   442808.3
------------------------------------------------------------------------
