# Supplementary material for: Synergies of integrated pest and pollinator management in avocado farming in East Africa: An ex-ante economic analysis
Source: PLoS One. 2022 Jul 25;17(7):e0271241. doi: 10.1371/journal.pone.0271241 (PMC9312383; doi:10.1371/journal.pone.0271241)
Supplement: S1 Data — (ZIP) [file pone.0271241.s001.zip › DATA-EX-ANTE/DREAM OUTPUTS/IPPM.ONLY.txt]

Study:     study 1                                 
Scenario:  scenario 1          
Commodity: Avocado       Regions:   1  Small Open Economy - Spillover: No                         
Period: 15 years       Base year:  2019
Discount: 8.0%          Benefit:1000US$    Quantity: 1000T

SUMMARY OF INITIAL MARKET CONDITIONS
                                                         Elasticity  Transmission  Exog. Growth   Tax/Sudsidy
      Region            Production  Consumptn   Price   Sup.    Dem. Wedge  Elast   Sup.  Dem.     Sup.  Dem.
-------------------------------------------------------------------------------------------------------------
        (1)                 (2)         (3)      (4)     (5)     (6)   (7)    (8)   (9)    (10)   (11)   (12)
                       <--quantity units--->  <pr units>              <pr un>       %/yr   %/yr   %/yr   %/yr
-------------------------------------------------------------------------------------------------------------
region 1                  364.9       176.6  2800.00  0.800  -0.200    0.00  1.00   2.00   4.00   0.00   0.00
-------------------------------------------------------------------------------------------------------------
                          364         176
 
SUMMARY OF R&D & ADOPTION DATA
 
                       K   Prob.of  Max.            K  Shift   K     -Time Lags ----- Adopt -----
      Region          Pot. Success Adopt   Price   Max  Type  Var    R&D  Adopt AtMax Aband  Form
---------------------------------------------------------------------------------------------------
        (1)           (2)    (3)     (4)     (5)   (6)   (7)  (8)     (9)  (10)  (11)  (12)  (13)
                      -%-    -%-     -%-  <price units>       %/yr   -yrs- -yrs- -yrs- -yrs-     
---------------------------------------------------------------------------------------------------
region 1            43.04   70.0    85.9 2800.00 724.63   S   0.00    2.0  13.0  99.0   0.0    X
---------------------------------------------------------------------------------------------------
Kmax is maximum absolute unit cost reduction (in price units). Product of Cols 2-5
Kvar is the variable unit cost reduction (%/year), if specified.
Shift type: S - Supply, D - Demand   Adoption Form: L - Linear, X - Logistic
* WARNING! - This combination of Kpot and Kvar produces negative Ktotal in some years
 
 
 Region: 1  region 1                        Price  transmission (v,w):      0.00,  1.000

       ---------------- Producers --------------  ------------- Consumers ------------------  ----- Government ---- ----------
       <---no R&D--->  <------- with R&D ------>  <-- no R&D ---> <------- with R&D ------>   < Tax Rev.>             Research
 Year  Price Quantity  Price  Quantity  Benefits  Price  Quantity Price   Quantity Benefits  "Prod" "Cons" Benefits      Costs
 -----------------------------------------------------------------------------------------------------------------------------
 2019 2800.0    364.9 2800.0    364.9        0.0 2800.0    176.6 2800.0    176.6        0.0    0.0    0.0       0.0     8359.7
 2020 2800.0    372.2 2800.0    372.2        0.0 2800.0    183.7 2800.0    183.7        0.0    0.0    0.0       0.0     6657.9
 2021 2800.0    379.6 2800.0    380.8     4282.3 2800.0    191.0 2800.0    191.0        0.0    0.0    0.0       0.0     6862.8
 2022 2800.0    387.2 2800.0    389.7     8926.6 2800.0    198.7 2800.0    198.7        0.0    0.0    0.0       0.0     7067.6
 2023 2800.0    395.0 2800.0    400.1    18327.7 2800.0    206.6 2800.0    206.6        0.0    0.0    0.0       0.0     7422.5
 2024 2800.0    402.9 2800.0    413.0    36535.7 2800.0    214.9 2800.0    214.9        0.0    0.0    0.0       0.0     7777.4
 2025 2800.0    410.9 2800.0    429.8    69020.2 2800.0    223.5 2800.0    223.5        0.0    0.0    0.0       0.0     8132.2
 2026 2800.0    419.2 2800.0    451.4   119444.5 2800.0    232.4 2800.0    232.4        0.0    0.0    0.0       0.0     8487.1
 2027 2800.0    427.5 2800.0    476.1   183344.8 2800.0    241.7 2800.0    241.7        0.0    0.0    0.0       0.0     8842.0
 2028 2800.0    436.1 2800.0    500.5   247046.9 2800.0    251.4 2800.0    251.4        0.0    0.0    0.0       0.0     9196.8
 2029 2800.0    444.8 2800.0    521.7   298036.4 2800.0    261.5 2800.0    261.5        0.0    0.0    0.0       0.0     9551.7
 2030 2800.0    453.7 2800.0    539.0   333325.7 2800.0    271.9 2800.0    271.9        0.0    0.0    0.0       0.0    10197.9
 2031 2800.0    462.8 2800.0    553.7   356563.9 2800.0    282.8 2800.0    282.8        0.0    0.0    0.0       0.0    10597.5
 2032 2800.0    472.0 2800.0    566.8   372443.7 2800.0    294.1 2800.0    294.1        0.0    0.0    0.0       0.0    10997.0
 2033 2800.0    481.5 2800.0    579.2   384349.1 2800.0    305.9 2800.0    305.9        0.0    0.0    0.0       0.0    11396.6
------------------------------------------------------------------------------------------------------------------------------
 Present value of benefits              995675.7                                        0.0                     0.0    77152.6


                                -- Price --- ------------- Production -----------  ----------- Consumption ------------
 Year    K      K     K     K                --R&D change in - Value of  Benefits  --R&D change in - Value of  Benefits
       Total  Base  Spill  Var  NoR&D   R&D   Price  Quantity  Productn  /VoP (%)  Price  Quantity  Consumptn  /VoC (%)
 ----------------------------------------------------------------------------------------------------------------------
 2019   0.00  0.00   0.0  0.00 2800.0 2800.0   0.00       0.0   1021832    0.0      0.00       0.0    494704    0.0
 2020   0.00  0.00   0.0  0.00 2800.0 2800.0   0.00       0.0   1042268    0.0      0.00       0.0    514492    0.0
 2021  11.26 11.26   0.0  0.00 2800.0 2800.0   0.00       1.1   1066467    0.4      0.00       0.0    535071    0.0
 2022  22.97 22.97   0.0  0.00 2800.0 2800.0   0.00       2.4   1091355    0.8      0.00       0.0    556474    0.0
 2023  46.09 46.09   0.0  0.00 2800.0 2800.0   0.00       5.1   1120346    1.6      0.00       0.0    578733    0.0
 2024  89.55 89.55   0.0  0.00 2800.0 2800.0   0.00      10.1   1156485    3.1      0.00       0.0    601883    0.0
 2025 164.16164.16   0.0  0.00 2800.0 2800.0   0.00      18.8   1203665    5.7      0.00       0.0    625958    0.0
 2026 274.38274.38   0.0  0.00 2800.0 2800.0   0.00      32.2   1263978    9.4      0.00       0.0    650996    0.0
 2027 405.73405.73   0.0  0.00 2800.0 2800.0   0.00      48.5   1333306   13.7      0.00       0.0    677036    0.0
 2028 527.47527.47   0.0  0.00 2800.0 2800.0   0.00      64.4   1401616   17.6      0.00       0.0    704118    0.0
 2029 616.69616.69   0.0  0.00 2800.0 2800.0   0.00      76.8   1460777   20.4      0.00       0.0    732282    0.0
 2030 671.44671.44   0.0  0.00 2800.0 2800.0   0.00      85.3   1509479   22.0      0.00       0.0    761574    0.0
 2031 701.47701.47   0.0  0.00 2800.0 2800.0   0.00      90.9   1550570   22.9      0.00       0.0    792037    0.0
 2032 716.93716.93   0.0  0.00 2800.0 2800.0   0.00      94.8   1587306   23.4      0.00       0.0    823718    0.0
 2033 724.63724.63   0.0  0.00 2800.0 2800.0   0.00      97.7   1621960   23.6      0.00       0.0    856667    0.0
========================================================================================================================


PRESENT VALUE SUMMARIES

KENYA                         
                       ---------- Present Value of R&D Benefits ----------><---Costs---><------ Returns ------------>
   Region                   Producer     Consumer   Government        Total                    (B-C)      B/C     IRR
   ------------------------------------------------------------------------------------------------------------------
 1 region 1                 995675.7          0.0          0.0     995675.7      77152.6    918523.1    12.90    76.2%
   ------------------------------------------------------------------------------------------------------------------
 Total NPV Benefits         995675.7          0.0          0.0     995675.7      77152.6    918523.1    12.90    76.2%


Cost and Benefit Summary Across All Regions in Group

      <--------------- Benefits ----------------->      Total
 Year    Producer   Consumer Government      Total      Costs        B-C
------------------------------------------------------------------------
 2019         0.0        0.0        0.0        0.0     8359.7    -8359.7
 2020         0.0        0.0        0.0        0.0     6657.9    -6657.9
 2021      4282.3        0.0        0.0     4282.3     6862.8    -2580.5
 2022      8926.6        0.0        0.0     8926.6     7067.6     1859.0
 2023     18327.7        0.0        0.0    18327.7     7422.5    10905.1
 2024     36535.7        0.0        0.0    36535.7     7777.4    28758.3
 2025     69020.2        0.0        0.0    69020.2     8132.2    60887.9
 2026    119444.5        0.0        0.0   119444.5     8487.1   110957.4
 2027    183344.8        0.0        0.0   183344.8     8842.0   174502.8
 2028    247046.9        0.0        0.0   247046.9     9196.8   237850.0
 2029    298036.4        0.0        0.0   298036.4     9551.7   288484.6
 2030    333325.7        0.0        0.0   333325.7    10197.9   323127.8
 2031    356563.9        0.0        0.0   356563.9    10597.5   345966.4
 2032    372443.7        0.0        0.0   372443.7    10997.0   361446.6
 2033    384349.1        0.0        0.0   384349.1    11396.6   372952.4
------------------------------------------------------------------------
