# Supplementary material for: Synergies of integrated pest and pollinator management in avocado farming in East Africa: An ex-ante economic analysis
Source: PLoS One. 2022 Jul 25;17(7):e0271241. doi: 10.1371/journal.pone.0271241 (PMC9312383; doi:10.1371/journal.pone.0271241)
Supplement: S1 Data — (ZIP) [file pone.0271241.s001.zip › DATA-EX-ANTE/DREAM OUTPUTS/IPPM.prob.succ.35%.T]

Study:     study 1                                 
Scenario:  scenario 1-IPPM     
Commodity: Avocado       Regions:   1  Small Open Economy - Spillover: No                         
Period: 15 years       Base year:  2019
Discount: 8.0%          Benefit:1000US$    Quantity: 1000T

SUMMARY OF INITIAL MARKET CONDITIONS
                                                         Elasticity  Transmission  Exog. Growth   Tax/Sudsidy
      Region            Production  Consumptn   Price   Sup.    Dem. Wedge  Elast   Sup.  Dem.     Sup.  Dem.
-------------------------------------------------------------------------------------------------------------
        (1)                 (2)         (3)      (4)     (5)     (6)   (7)    (8)   (9)    (10)   (11)   (12)
                       <--quantity units--->  <pr units>              <pr un>       %/yr   %/yr   %/yr   %/yr
-------------------------------------------------------------------------------------------------------------
region 1                  364.9       176.6  2800.00  0.800  -0.200    0.00  1.00   2.00   4.00   0.00   0.00
-------------------------------------------------------------------------------------------------------------
                          364         176
 
SUMMARY OF R&D & ADOPTION DATA
 
                       K   Prob.of  Max.            K  Shift   K     -Time Lags ----- Adopt -----
      Region          Pot. Success Adopt   Price   Max  Type  Var    R&D  Adopt AtMax Aband  Form
---------------------------------------------------------------------------------------------------
        (1)           (2)    (3)     (4)     (5)   (6)   (7)  (8)     (9)  (10)  (11)  (12)  (13)
                      -%-    -%-     -%-  <price units>       %/yr   -yrs- -yrs- -yrs- -yrs-     
---------------------------------------------------------------------------------------------------
region 1            43.04   35.0    85.9 2800.00 362.31   S   0.00    2.0  13.0  99.0   0.0    X
---------------------------------------------------------------------------------------------------
Kmax is maximum absolute unit cost reduction (in price units). Product of Cols 2-5
Kvar is the variable unit cost reduction (%/year), if specified.
Shift type: S - Supply, D - Demand   Adoption Form: L - Linear, X - Logistic
* WARNING! - This combination of Kpot and Kvar produces negative Ktotal in some years
 
 
 Region: 1  region 1                        Price  transmission (v,w):      0.00,  1.000

       ---------------- Producers --------------  ------------- Consumers ------------------  ----- Government ---- ----------
       <---no R&D--->  <------- with R&D ------>  <-- no R&D ---> <------- with R&D ------>   < Tax Rev.>             Research
 Year  Price Quantity  Price  Quantity  Benefits  Price  Quantity Price   Quantity Benefits  "Prod" "Cons" Benefits      Costs
 -----------------------------------------------------------------------------------------------------------------------------
 2019 2800.0    364.9 2800.0    364.9        0.0 2800.0    176.6 2800.0    176.6        0.0    0.0    0.0       0.0     8359.7
 2020 2800.0    372.2 2800.0    372.2        0.0 2800.0    183.7 2800.0    183.7        0.0    0.0    0.0       0.0     6657.9
 2021 2800.0    379.6 2800.0    380.2     2139.4 2800.0    191.0 2800.0    191.0        0.0    0.0    0.0       0.0     6862.8
 2022 2800.0    387.2 2800.0    388.5     4456.1 2800.0    198.7 2800.0    198.7        0.0    0.0    0.0       0.0     7067.6
 2023 2800.0    395.0 2800.0    397.5     9134.4 2800.0    206.6 2800.0    206.6        0.0    0.0    0.0       0.0     7422.5
 2024 2800.0    402.9 2800.0    407.9    18154.7 2800.0    214.9 2800.0    214.9        0.0    0.0    0.0       0.0     7777.4
 2025 2800.0    410.9 2800.0    420.4    34122.3 2800.0    223.5 2800.0    223.5        0.0    0.0    0.0       0.0     8132.2
 2026 2800.0    419.2 2800.0    435.3    58617.1 2800.0    232.4 2800.0    232.4        0.0    0.0    0.0       0.0     8487.1
 2027 2800.0    427.5 2800.0    451.8    89207.7 2800.0    241.7 2800.0    241.7        0.0    0.0    0.0       0.0     8842.0
 2028 2800.0    436.1 2800.0    468.3   119274.6 2800.0    251.4 2800.0    251.4        0.0    0.0    0.0       0.0     9196.8
 2029 2800.0    444.8 2800.0    483.2   143094.4 2800.0    261.5 2800.0    261.5        0.0    0.0    0.0       0.0     9551.7
 2030 2800.0    453.7 2800.0    496.4   159499.9 2800.0    271.9 2800.0    271.9        0.0    0.0    0.0       0.0    10197.9
 2031 2800.0    462.8 2800.0    508.3   170307.6 2800.0    282.8 2800.0    282.8        0.0    0.0    0.0       0.0    10597.5
 2032 2800.0    472.0 2800.0    519.4   177725.5 2800.0    294.1 2800.0    294.1        0.0    0.0    0.0       0.0    10997.0
 2033 2800.0    481.5 2800.0    530.4   183321.2 2800.0    305.9 2800.0    305.9        0.0    0.0    0.0       0.0    11396.6
------------------------------------------------------------------------------------------------------------------------------
 Present value of benefits              479714.8                                        0.0                     0.0    77152.6


                                -- Price --- ------------- Production -----------  ----------- Consumption ------------
 Year    K      K     K     K                --R&D change in - Value of  Benefits  --R&D change in - Value of  Benefits
       Total  Base  Spill  Var  NoR&D   R&D   Price  Quantity  Productn  /VoP (%)  Price  Quantity  Consumptn  /VoC (%)
 ----------------------------------------------------------------------------------------------------------------------
 2019   0.00  0.00   0.0  0.00 2800.0 2800.0   0.00       0.0   1021832    0.0      0.00       0.0    494704    0.0
 2020   0.00  0.00   0.0  0.00 2800.0 2800.0   0.00       0.0   1042268    0.0      0.00       0.0    514492    0.0
 2021   5.63  5.63   0.0  0.00 2800.0 2800.0   0.00       0.5   1064790    0.2      0.00       0.0    535071    0.0
 2022  11.48 11.48   0.0  0.00 2800.0 2800.0   0.00       1.2   1087865    0.4      0.00       0.0    556474    0.0
 2023  23.04 23.04   0.0  0.00 2800.0 2800.0   0.00       2.5   1113205    0.8      0.00       0.0    578733    0.0
 2024  44.77 44.77   0.0  0.00 2800.0 2800.0   0.00       5.0   1142335    1.5      0.00       0.0    601883    0.0
 2025  82.08 82.08   0.0  0.00 2800.0 2800.0   0.00       9.4   1177207    2.8      0.00       0.0    625958    0.0
 2026 137.19137.19   0.0  0.00 2800.0 2800.0   0.00      16.1   1218871    4.8      0.00       0.0    650996    0.0
 2027 202.86202.86   0.0  0.00 2800.0 2800.0   0.00      24.2   1265272    7.0      0.00       0.0    677036    0.0
 2028 263.73263.73   0.0  0.00 2800.0 2800.0   0.00      32.2   1311400    9.0      0.00       0.0    704118    0.0
 2029 308.34308.34   0.0  0.00 2800.0 2800.0   0.00      38.4   1353192   10.5      0.00       0.0    732282    0.0
 2030 335.72335.72   0.0  0.00 2800.0 2800.0   0.00      42.6   1389999   11.4      0.00       0.0    761574    0.0
 2031 350.73350.73   0.0  0.00 2800.0 2800.0   0.00      45.4   1423250   11.9      0.00       0.0    792037    0.0
 2032 358.46358.46   0.0  0.00 2800.0 2800.0   0.00      47.4   1454577   12.2      0.00       0.0    823718    0.0
 2033 362.31362.31   0.0  0.00 2800.0 2800.0   0.00      48.8   1485123   12.3      0.00       0.0    856667    0.0
========================================================================================================================


PRESENT VALUE SUMMARIES

KENYA                         
                       ---------- Present Value of R&D Benefits ----------><---Costs---><------ Returns ------------>
   Region                   Producer     Consumer   Government        Total                    (B-C)      B/C     IRR
   ------------------------------------------------------------------------------------------------------------------
 1 region 1                 479714.8          0.0          0.0     479714.8      77152.6    402562.1     6.21    54.3%
   ------------------------------------------------------------------------------------------------------------------
 Total NPV Benefits         479714.8          0.0          0.0     479714.8      77152.6    402562.1     6.21    54.3%


Cost and Benefit Summary Across All Regions in Group

      <--------------- Benefits ----------------->      Total
 Year    Producer   Consumer Government      Total      Costs        B-C
------------------------------------------------------------------------
 2019         0.0        0.0        0.0        0.0     8359.7    -8359.7
 2020         0.0        0.0        0.0        0.0     6657.9    -6657.9
 2021      2139.4        0.0        0.0     2139.4     6862.8    -4723.3
 2022      4456.1        0.0        0.0     4456.1     7067.6    -2611.5
 2023      9134.4        0.0        0.0     9134.4     7422.5     1711.8
 2024     18154.7        0.0        0.0    18154.7     7777.4    10377.3
 2025     34122.3        0.0        0.0    34122.3     8132.2    25990.0
 2026     58617.1        0.0        0.0    58617.1     8487.1    50130.0
 2027     89207.7        0.0        0.0    89207.7     8842.0    80365.7
 2028    119274.6        0.0        0.0   119274.6     9196.8   110077.7
 2029    143094.4        0.0        0.0   143094.4     9551.7   133542.6
 2030    159499.9        0.0        0.0   159499.9    10197.9   149302.0
 2031    170307.6        0.0        0.0   170307.6    10597.5   159710.1
 2032    177725.5        0.0        0.0   177725.5    10997.0   166728.4
 2033    183321.2        0.0        0.0   183321.2    11396.6   171924.5
------------------------------------------------------------------------
