# Supplementary material for: Synergies of integrated pest and pollinator management in avocado farming in East Africa: An ex-ante economic analysis
Source: PLoS One. 2022 Jul 25;17(7):e0271241. doi: 10.1371/journal.pone.0271241 (PMC9312383; doi:10.1371/journal.pone.0271241)
Supplement: S1 Data — (ZIP) [file pone.0271241.s001.zip › DATA-EX-ANTE/DREAM OUTPUTS/TANZANIA FINAL.txt]

Study:     STUDY 2                                 
Scenario:  Scenario 1          
Commodity: Avocado       Regions:   1  Small Open Economy - Spillover: No                         
Period: 15 years       Base year:  2019
Discount:11.0%          Benefit:1000US$    Quantity: 1000 T

SUMMARY OF INITIAL MARKET CONDITIONS
                                                         Elasticity  Transmission  Exog. Growth   Tax/Sudsidy
      Region            Production  Consumptn   Price   Sup.    Dem. Wedge  Elast   Sup.  Dem.     Sup.  Dem.
-------------------------------------------------------------------------------------------------------------
        (1)                 (2)         (3)      (4)     (5)     (6)   (7)    (8)   (9)    (10)   (11)   (12)
                       <--quantity units--->  <pr units>              <pr un>       %/yr   %/yr   %/yr   %/yr
-------------------------------------------------------------------------------------------------------------
TANZANIA                   19.4        11.8  2800.00  0.800  -0.200    0.00  1.00   2.00   4.00   0.00   0.00
-------------------------------------------------------------------------------------------------------------
                           19          11
 
SUMMARY OF R&D & ADOPTION DATA
 
                       K   Prob.of  Max.            K  Shift   K     -Time Lags ----- Adopt -----
      Region          Pot. Success Adopt   Price   Max  Type  Var    R&D  Adopt AtMax Aband  Form
---------------------------------------------------------------------------------------------------
        (1)           (2)    (3)     (4)     (5)   (6)   (7)  (8)     (9)  (10)  (11)  (12)  (13)
                      -%-    -%-     -%-  <price units>       %/yr   -yrs- -yrs- -yrs- -yrs-     
---------------------------------------------------------------------------------------------------
TANZANIA            30.00   70.0    70.0 2800.00 411.60   S  30.00    2.0  13.0  99.0   0.0    X
---------------------------------------------------------------------------------------------------
Kmax is maximum absolute unit cost reduction (in price units). Product of Cols 2-5
Kvar is the variable unit cost reduction (%/year), if specified.
Shift type: S - Supply, D - Demand   Adoption Form: L - Linear, X - Logistic
* WARNING! - This combination of Kpot and Kvar produces negative Ktotal in some years
 
 
 Region: 1  TANZANIA                        Price  transmission (v,w):      0.00,  1.000

       ---------------- Producers --------------  ------------- Consumers ------------------  ----- Government ---- ----------
       <---no R&D--->  <------- with R&D ------>  <-- no R&D ---> <------- with R&D ------>   < Tax Rev.>             Research
 Year  Price Quantity  Price  Quantity  Benefits  Price  Quantity Price   Quantity Benefits  "Prod" "Cons" Benefits      Costs
 -----------------------------------------------------------------------------------------------------------------------------
 2019 2800.0     19.4 2800.0     19.4        0.0 2800.0     11.8 2800.0     11.8        0.0    0.0    0.0       0.0      300.0
 2020 2800.0     19.8 2800.0     19.8        0.0 2800.0     12.3 2800.0     12.3        0.0    0.0    0.0       0.0      300.0
 2021 2800.0     20.2 2800.0     20.4      687.3 2800.0     12.8 2800.0     12.8        0.0    0.0    0.0       0.0      150.0
 2022 2800.0     20.6 2800.0     21.0     1630.0 2800.0     13.3 2800.0     13.3        0.0    0.0    0.0       0.0      100.0
 2023 2800.0     21.0 2800.0     22.0     3580.1 2800.0     13.9 2800.0     13.9        0.0    0.0    0.0       0.0        0.0
 2024 2800.0     21.4 2800.0     23.4     7509.2 2800.0     14.4 2800.0     14.4        0.0    0.0    0.0       0.0        0.0
 2025 2800.0     21.9 2800.0     25.7    15035.9 2800.0     15.0 2800.0     15.0        0.0    0.0    0.0       0.0        0.0
 2026 2800.0     22.3 2800.0     29.1    28212.5 2800.0     15.6 2800.0     15.6        0.0    0.0    0.0       0.0        0.0
 2027 2800.0     22.7 2800.0     33.7    48364.4 2800.0     16.2 2800.0     16.2        0.0    0.0    0.0       0.0        0.0
 2028 2800.0     23.2 2800.0     38.9    74795.3 2800.0     16.9 2800.0     16.9        0.0    0.0    0.0       0.0        0.0
 2029 2800.0     23.7 2800.0     44.3   105519.9 2800.0     17.6 2800.0     17.6        0.0    0.0    0.0       0.0        0.0
 2030 2800.0     24.1 2800.0     49.7   139176.5 2800.0     18.3 2800.0     18.3        0.0    0.0    0.0       0.0        0.0
 2031 2800.0     24.6 2800.0     55.0   175546.1 2800.0     19.0 2800.0     19.0        0.0    0.0    0.0       0.0        0.0
 2032 2800.0     25.1 2800.0     60.5   214982.5 2800.0     19.7 2800.0     19.7        0.0    0.0    0.0       0.0        0.0
 2033 2800.0     25.6 2800.0     66.0   257939.7 2800.0     20.5 2800.0     20.5        0.0    0.0    0.0       0.0        0.0
------------------------------------------------------------------------------------------------------------------------------
 Present value of benefits              294701.8                                        0.0                     0.0      765.1


                                -- Price --- ------------- Production -----------  ----------- Consumption ------------
 Year    K      K     K     K                --R&D change in - Value of  Benefits  --R&D change in - Value of  Benefits
       Total  Base  Spill  Var  NoR&D   R&D   Price  Quantity  Productn  /VoP (%)  Price  Quantity  Consumptn  /VoC (%)
 ----------------------------------------------------------------------------------------------------------------------
 2019   0.00  0.00   0.0  0.00 2800.0 2800.0   0.00       0.0     54460    0.0      0.00       0.0     33292    0.0
 2020   0.00  0.00   0.0  0.00 2800.0 2800.0   0.00       0.0     55549    0.0      0.00       0.0     34623    0.0
 2021  33.80  6.39   0.0 27.41 2800.0 2800.0   0.00       0.1     57196    1.2      0.00       0.0     36008    0.0
 2022  78.11 13.05   0.0 65.06 2800.0 2800.0   0.00       0.4     59058    2.7      0.00       0.0     37448    0.0
 2023 166.18 26.18   0.0140.00 2800.0 2800.0   0.00       0.9     61693    5.8      0.00       0.0     38946    0.0
 2024 334.05 50.86   0.0283.18 2800.0 2800.0   0.00       2.0     65754   11.4      0.00       0.0     40504    0.0
 2025 630.73 93.24   0.0537.48 2800.0 2800.0   0.00       3.8     72166   20.8      0.00       0.0     42125    0.0
 20261094.86155.85   0.0939.01 2800.0 2800.0   0.00       6.8     81742   34.5      0.00       0.0     43810    0.0
 20271711.86230.46   0.0***.** 2800.0 2800.0   0.00      10.9     94405   51.2      0.00       0.0     45562    0.0
 20282406.59299.60   0.0***.** 2800.0 2800.0   0.00      15.6    108959   68.6      0.00       0.0     47384    0.0
 20293102.46350.28   0.0***.** 2800.0 2800.0   0.00      20.6    124078   85.0      0.00       0.0     49280    0.0
 20303767.26381.38   0.0***.** 2800.0 2800.0   0.00      25.5    139170  100.0      0.00       0.0     51251    0.0
 20314402.26398.44   0.0***.** 2800.0 2800.0   0.00      30.4    154238  113.8      0.00       0.0     53301    0.0
 20325017.89407.22   0.0***.** 2800.0 2800.0   0.00      35.3    169472  126.8      0.00       0.0     55433    0.0
 20335622.76411.60   0.0***.** 2800.0 2800.0   0.00      40.4    185036  139.3      0.00       0.0     57650    0.0
========================================================================================================================


PRESENT VALUE SUMMARIES

Group 01                      
                       ---------- Present Value of R&D Benefits ----------><---Costs---><------ Returns ------------>
   Region                   Producer     Consumer   Government        Total                    (B-C)      B/C     IRR
   ------------------------------------------------------------------------------------------------------------------
 1 TANZANIA                 294701.8          0.0          0.0     294701.8        765.1    293936.6   385.16   163.9%
   ------------------------------------------------------------------------------------------------------------------
 Total NPV Benefits         294701.8          0.0          0.0     294701.8        765.1    293936.6   385.16   163.9%


Cost and Benefit Summary Across All Regions in Group

      <--------------- Benefits ----------------->      Total
 Year    Producer   Consumer Government      Total      Costs        B-C
------------------------------------------------------------------------
 2019         0.0        0.0        0.0        0.0      300.0     -300.0
 2020         0.0        0.0        0.0        0.0      300.0     -300.0
 2021       687.3        0.0        0.0      687.3      150.0      537.3
 2022      1630.0        0.0        0.0     1630.0      100.0     1530.0
 2023      3580.1        0.0        0.0     3580.1        0.0     3580.1
 2024      7509.2        0.0        0.0     7509.2        0.0     7509.2
 2025     15035.9        0.0        0.0    15035.9        0.0    15035.9
 2026     28212.5        0.0        0.0    28212.5        0.0    28212.5
 2027     48364.4        0.0        0.0    48364.4        0.0    48364.4
 2028     74795.3        0.0        0.0    74795.3        0.0    74795.3
 2029    105519.9        0.0        0.0   105519.9        0.0   105519.9
 2030    139176.5        0.0        0.0   139176.5        0.0   139176.5
 2031    175546.1        0.0        0.0   175546.1        0.0   175546.1
 2032    214982.5        0.0        0.0   214982.5        0.0   214982.5
 2033    257939.7        0.0        0.0   257939.7        0.0   257939.7
------------------------------------------------------------------------
