# Supplementary material for: Synergies of integrated pest and pollinator management in avocado farming in East Africa: An ex-ante economic analysis
Source: PLoS One. 2022 Jul 25;17(7):e0271241. doi: 10.1371/journal.pone.0271241 (PMC9312383; doi:10.1371/journal.pone.0271241)
Supplement: S1 Data — (ZIP) [file pone.0271241.s001.zip › DATA-EX-ANTE/DREAM OUTPUTS/TANZANIA-IPM.TXT]

Study:     STUDY 2                                 
Scenario:  IPM                 
Commodity: Avocado       Regions:   1  Small Open Economy - Spillover: No                         
Period: 15 years       Base year:  2019
Discount:11.0%          Benefit:1000US$    Quantity: 1000 T

SUMMARY OF INITIAL MARKET CONDITIONS
                                                         Elasticity  Transmission  Exog. Growth   Tax/Sudsidy
      Region            Production  Consumptn   Price   Sup.    Dem. Wedge  Elast   Sup.  Dem.     Sup.  Dem.
-------------------------------------------------------------------------------------------------------------
        (1)                 (2)         (3)      (4)     (5)     (6)   (7)    (8)   (9)    (10)   (11)   (12)
                       <--quantity units--->  <pr units>              <pr un>       %/yr   %/yr   %/yr   %/yr
-------------------------------------------------------------------------------------------------------------
TZ                         19.4        11.8  2800.00  0.800  -0.200    0.00  1.00   2.00   4.00   0.00   0.00
-------------------------------------------------------------------------------------------------------------
                           19          11
 
SUMMARY OF R&D & ADOPTION DATA
 
                       K   Prob.of  Max.            K  Shift   K     -Time Lags ----- Adopt -----
      Region          Pot. Success Adopt   Price   Max  Type  Var    R&D  Adopt AtMax Aband  Form
---------------------------------------------------------------------------------------------------
        (1)           (2)    (3)     (4)     (5)   (6)   (7)  (8)     (9)  (10)  (11)  (12)  (13)
                      -%-    -%-     -%-  <price units>       %/yr   -yrs- -yrs- -yrs- -yrs-     
---------------------------------------------------------------------------------------------------
TZ                  19.61   60.0    62.4 2800.00 205.57   S   0.00    2.0  13.0  99.0   0.0    X
---------------------------------------------------------------------------------------------------
Kmax is maximum absolute unit cost reduction (in price units). Product of Cols 2-5
Kvar is the variable unit cost reduction (%/year), if specified.
Shift type: S - Supply, D - Demand   Adoption Form: L - Linear, X - Logistic
* WARNING! - This combination of Kpot and Kvar produces negative Ktotal in some years
 
 
 Region: 1  TZ                              Price  transmission (v,w):      0.00,  1.000

       ---------------- Producers --------------  ------------- Consumers ------------------  ----- Government ---- ----------
       <---no R&D--->  <------- with R&D ------>  <-- no R&D ---> <------- with R&D ------>   < Tax Rev.>             Research
 Year  Price Quantity  Price  Quantity  Benefits  Price  Quantity Price   Quantity Benefits  "Prod" "Cons" Benefits      Costs
 -----------------------------------------------------------------------------------------------------------------------------
 2019 2800.0     19.4 2800.0     19.4        0.0 2800.0     11.8 2800.0     11.8        0.0    0.0    0.0       0.0      300.0
 2020 2800.0     19.8 2800.0     19.8        0.0 2800.0     12.3 2800.0     12.3        0.0    0.0    0.0       0.0      300.0
 2021 2800.0     20.2 2800.0     20.2       64.6 2800.0     12.8 2800.0     12.8        0.0    0.0    0.0       0.0      250.0
 2022 2800.0     20.6 2800.0     20.6      134.6 2800.0     13.3 2800.0     13.3        0.0    0.0    0.0       0.0      100.0
 2023 2800.0     21.0 2800.0     21.1      275.8 2800.0     13.9 2800.0     13.9        0.0    0.0    0.0       0.0        0.0
 2024 2800.0     21.4 2800.0     21.6      547.5 2800.0     14.4 2800.0     14.4        0.0    0.0    0.0       0.0        0.0
 2025 2800.0     21.9 2800.0     22.1     1026.7 2800.0     15.0 2800.0     15.0        0.0    0.0    0.0       0.0        0.0
 2026 2800.0     22.3 2800.0     22.8     1758.1 2800.0     15.6 2800.0     15.6        0.0    0.0    0.0       0.0        0.0
 2027 2800.0     22.7 2800.0     23.5     2665.3 2800.0     16.2 2800.0     16.2        0.0    0.0    0.0       0.0        0.0
 2028 2800.0     23.2 2800.0     24.2     3551.2 2800.0     16.9 2800.0     16.9        0.0    0.0    0.0       0.0        0.0
 2029 2800.0     23.7 2800.0     24.8     4249.6 2800.0     17.6 2800.0     17.6        0.0    0.0    0.0       0.0        0.0
 2030 2800.0     24.1 2800.0     25.4     4729.5 2800.0     18.3 2800.0     18.3        0.0    0.0    0.0       0.0        0.0
 2031 2800.0     24.6 2800.0     26.0     5045.7 2800.0     19.0 2800.0     19.0        0.0    0.0    0.0       0.0        0.0
 2032 2800.0     25.1 2800.0     26.5     5263.2 2800.0     19.7 2800.0     19.7        0.0    0.0    0.0       0.0        0.0
 2033 2800.0     25.6 2800.0     27.1     5427.7 2800.0     20.5 2800.0     20.5        0.0    0.0    0.0       0.0        0.0
------------------------------------------------------------------------------------------------------------------------------
 Present value of benefits               10497.5                                        0.0                     0.0      846.2


                                -- Price --- ------------- Production -----------  ----------- Consumption ------------
 Year    K      K     K     K                --R&D change in - Value of  Benefits  --R&D change in - Value of  Benefits
       Total  Base  Spill  Var  NoR&D   R&D   Price  Quantity  Productn  /VoP (%)  Price  Quantity  Consumptn  /VoC (%)
 ----------------------------------------------------------------------------------------------------------------------
 2019   0.00  0.00   0.0  0.00 2800.0 2800.0   0.00       0.0     54460    0.0      0.00       0.0     33292    0.0
 2020   0.00  0.00   0.0  0.00 2800.0 2800.0   0.00       0.0     55549    0.0      0.00       0.0     34623    0.0
 2021   3.19  3.19   0.0  0.00 2800.0 2800.0   0.00       0.0     56710    0.1      0.00       0.0     36008    0.0
 2022   6.51  6.51   0.0  0.00 2800.0 2800.0   0.00       0.0     57898    0.2      0.00       0.0     37448    0.0
 2023  13.07 13.07   0.0  0.00 2800.0 2800.0   0.00       0.0     59165    0.4      0.00       0.0     38946    0.0
 2024  25.40 25.40   0.0  0.00 2800.0 2800.0   0.00       0.1     60556    0.9      0.00       0.0     40504    0.0
 2025  46.57 46.57   0.0  0.00 2800.0 2800.0   0.00       0.2     62130    1.6      0.00       0.0     42125    0.0
 2026  77.84 77.84   0.0  0.00 2800.0 2800.0   0.00       0.4     63921    2.7      0.00       0.0     43810    0.0
 2027 115.10115.10   0.0  0.00 2800.0 2800.0   0.00       0.7     65865    4.0      0.00       0.0     45562    0.0
 2028 149.64149.64   0.0  0.00 2800.0 2800.0   0.00       0.9     67812    5.2      0.00       0.0     47384    0.0
 2029 174.95174.95   0.0  0.00 2800.0 2800.0   0.00       1.1     69639    6.1      0.00       0.0     49280    0.0
 2030 190.48190.48   0.0  0.00 2800.0 2800.0   0.00       1.2     71327    6.6      0.00       0.0     51251    0.0
 2031 199.00199.00   0.0  0.00 2800.0 2800.0   0.00       1.3     72918    6.9      0.00       0.0     53301    0.0
 2032 203.39203.39   0.0  0.00 2800.0 2800.0   0.00       1.4     74463    7.0      0.00       0.0     55433    0.0
 2033 205.57205.57   0.0  0.00 2800.0 2800.0   0.00       1.4     75996    7.1      0.00       0.0     57650    0.0
========================================================================================================================


PRESENT VALUE SUMMARIES

Group 01                      
                       ---------- Present Value of R&D Benefits ----------><---Costs---><------ Returns ------------>
   Region                   Producer     Consumer   Government        Total                    (B-C)      B/C     IRR
   ------------------------------------------------------------------------------------------------------------------
 1 TZ                        10497.5          0.0          0.0      10497.5        846.2      9651.2    12.40    54.9%
   ------------------------------------------------------------------------------------------------------------------
 Total NPV Benefits          10497.5          0.0          0.0      10497.5        846.2      9651.2    12.40    54.9%


Cost and Benefit Summary Across All Regions in Group

      <--------------- Benefits ----------------->      Total
 Year    Producer   Consumer Government      Total      Costs        B-C
------------------------------------------------------------------------
 2019         0.0        0.0        0.0        0.0      300.0     -300.0
 2020         0.0        0.0        0.0        0.0      300.0     -300.0
 2021        64.6        0.0        0.0       64.6      250.0     -185.3
 2022       134.6        0.0        0.0      134.6      100.0       34.6
 2023       275.8        0.0        0.0      275.8        0.0      275.8
 2024       547.5        0.0        0.0      547.5        0.0      547.5
 2025      1026.7        0.0        0.0     1026.7        0.0     1026.7
 2026      1758.1        0.0        0.0     1758.1        0.0     1758.1
 2027      2665.3        0.0        0.0     2665.3        0.0     2665.3
 2028      3551.2        0.0        0.0     3551.2        0.0     3551.2
 2029      4249.6        0.0        0.0     4249.6        0.0     4249.6
 2030      4729.5        0.0        0.0     4729.5        0.0     4729.5
 2031      5045.7        0.0        0.0     5045.7        0.0     5045.7
 2032      5263.2        0.0        0.0     5263.2        0.0     5263.2
 2033      5427.7        0.0        0.0     5427.7        0.0     5427.7
------------------------------------------------------------------------
