# Supplementary material for: Synergies of integrated pest and pollinator management in avocado farming in East Africa: An ex-ante economic analysis
Source: PLoS One. 2022 Jul 25;17(7):e0271241. doi: 10.1371/journal.pone.0271241 (PMC9312383; doi:10.1371/journal.pone.0271241)
Supplement: S1 Data — (ZIP) [file pone.0271241.s001.zip › DATA-EX-ANTE/DREAM OUTPUTS/TZ-100%max.Adp.IPPM]

Study:     STUDY 2                                 
Scenario:  Scenario 1-IPPM     
Commodity: Avocado       Regions:   1  Small Open Economy - Spillover: No                         
Period: 15 years       Base year:  2019
Discount:11.0%          Benefit:1000US$    Quantity: 1000 T

SUMMARY OF INITIAL MARKET CONDITIONS
                                                         Elasticity  Transmission  Exog. Growth   Tax/Sudsidy
      Region            Production  Consumptn   Price   Sup.    Dem. Wedge  Elast   Sup.  Dem.     Sup.  Dem.
-------------------------------------------------------------------------------------------------------------
        (1)                 (2)         (3)      (4)     (5)     (6)   (7)    (8)   (9)    (10)   (11)   (12)
                       <--quantity units--->  <pr units>              <pr un>       %/yr   %/yr   %/yr   %/yr
-------------------------------------------------------------------------------------------------------------
TANZANIA                   19.4        11.8  2800.00  0.800  -0.200    0.00  1.00   2.00   4.00   0.00   0.00
-------------------------------------------------------------------------------------------------------------
                           19          11
 
SUMMARY OF R&D & ADOPTION DATA
 
                       K   Prob.of  Max.            K  Shift   K     -Time Lags ----- Adopt -----
      Region          Pot. Success Adopt   Price   Max  Type  Var    R&D  Adopt AtMax Aband  Form
---------------------------------------------------------------------------------------------------
        (1)           (2)    (3)     (4)     (5)   (6)   (7)  (8)     (9)  (10)  (11)  (12)  (13)
                      -%-    -%-     -%-  <price units>       %/yr   -yrs- -yrs- -yrs- -yrs-     
---------------------------------------------------------------------------------------------------
TANZANIA            43.04   60.0   100.0 2800.00 723.07   S   0.00    2.0  13.0  99.0   0.0    X
---------------------------------------------------------------------------------------------------
Kmax is maximum absolute unit cost reduction (in price units). Product of Cols 2-5
Kvar is the variable unit cost reduction (%/year), if specified.
Shift type: S - Supply, D - Demand   Adoption Form: L - Linear, X - Logistic
* WARNING! - This combination of Kpot and Kvar produces negative Ktotal in some years
 
 
 Region: 1  TANZANIA                        Price  transmission (v,w):      0.00,  1.000

       ---------------- Producers --------------  ------------- Consumers ------------------  ----- Government ---- ----------
       <---no R&D--->  <------- with R&D ------>  <-- no R&D ---> <------- with R&D ------>   < Tax Rev.>             Research
 Year  Price Quantity  Price  Quantity  Benefits  Price  Quantity Price   Quantity Benefits  "Prod" "Cons" Benefits      Costs
 -----------------------------------------------------------------------------------------------------------------------------
 2019 2800.0     19.4 2800.0     19.4        0.0 2800.0     11.8 2800.0     11.8        0.0    0.0    0.0       0.0      300.0
 2020 2800.0     19.8 2800.0     19.8        0.0 2800.0     12.3 2800.0     12.3        0.0    0.0    0.0       0.0      300.0
 2021 2800.0     20.2 2800.0     20.2      227.7 2800.0     12.8 2800.0     12.8        0.0    0.0    0.0       0.0      150.0
 2022 2800.0     20.6 2800.0     20.7      474.7 2800.0     13.3 2800.0     13.3        0.0    0.0    0.0       0.0      100.0
 2023 2800.0     21.0 2800.0     21.3      974.6 2800.0     13.9 2800.0     13.9        0.0    0.0    0.0       0.0        0.0
 2024 2800.0     21.4 2800.0     22.0     1942.9 2800.0     14.4 2800.0     14.4        0.0    0.0    0.0       0.0        0.0
 2025 2800.0     21.9 2800.0     22.9     3670.4 2800.0     15.0 2800.0     15.0        0.0    0.0    0.0       0.0        0.0
 2026 2800.0     22.3 2800.0     24.0     6351.6 2800.0     15.6 2800.0     15.6        0.0    0.0    0.0       0.0        0.0
 2027 2800.0     22.7 2800.0     25.3     9749.3 2800.0     16.2 2800.0     16.2        0.0    0.0    0.0       0.0        0.0
 2028 2800.0     23.2 2800.0     26.6    13136.2 2800.0     16.9 2800.0     16.9        0.0    0.0    0.0       0.0        0.0
 2029 2800.0     23.7 2800.0     27.7    15847.2 2800.0     17.6 2800.0     17.6        0.0    0.0    0.0       0.0        0.0
 2030 2800.0     24.1 2800.0     28.7    17723.3 2800.0     18.3 2800.0     18.3        0.0    0.0    0.0       0.0        0.0
 2031 2800.0     24.6 2800.0     29.5    18958.8 2800.0     19.0 2800.0     19.0        0.0    0.0    0.0       0.0        0.0
 2032 2800.0     25.1 2800.0     30.2    19803.1 2800.0     19.7 2800.0     19.7        0.0    0.0    0.0       0.0        0.0
 2033 2800.0     25.6 2800.0     30.8    20436.0 2800.0     20.5 2800.0     20.5        0.0    0.0    0.0       0.0        0.0
------------------------------------------------------------------------------------------------------------------------------
 Present value of benefits               38899.9                                        0.0                     0.0      765.1


                                -- Price --- ------------- Production -----------  ----------- Consumption ------------
 Year    K      K     K     K                --R&D change in - Value of  Benefits  --R&D change in - Value of  Benefits
       Total  Base  Spill  Var  NoR&D   R&D   Price  Quantity  Productn  /VoP (%)  Price  Quantity  Consumptn  /VoC (%)
 ----------------------------------------------------------------------------------------------------------------------
 2019   0.00  0.00   0.0  0.00 2800.0 2800.0   0.00       0.0     54460    0.0      0.00       0.0     33292    0.0
 2020   0.00  0.00   0.0  0.00 2800.0 2800.0   0.00       0.0     55549    0.0      0.00       0.0     34623    0.0
 2021  11.23 11.23   0.0  0.00 2800.0 2800.0   0.00       0.0     56838    0.4      0.00       0.0     36008    0.0
 2022  22.92 22.92   0.0  0.00 2800.0 2800.0   0.00       0.1     58164    0.8      0.00       0.0     37448    0.0
 2023  45.99 45.99   0.0  0.00 2800.0 2800.0   0.00       0.2     59708    1.6      0.00       0.0     38946    0.0
 2024  89.35 89.35   0.0  0.00 2800.0 2800.0   0.00       0.5     61633    3.1      0.00       0.0     40504    0.0
 2025 163.81163.81   0.0  0.00 2800.0 2800.0   0.00       1.0     64144    5.7      0.00       0.0     42125    0.0
 2026 273.79273.79   0.0  0.00 2800.0 2800.0   0.00       1.7     67355    9.4      0.00       0.0     43810    0.0
 2027 404.85404.85   0.0  0.00 2800.0 2800.0   0.00       2.5     71044   13.7      0.00       0.0     45562    0.0
 2028 526.33526.33   0.0  0.00 2800.0 2800.0   0.00       3.4     74680   17.5      0.00       0.0     47384    0.0
 2029 615.35615.35   0.0  0.00 2800.0 2800.0   0.00       4.0     77829   20.3      0.00       0.0     49280    0.0
 2030 669.99669.99   0.0  0.00 2800.0 2800.0   0.00       4.5     80422   22.0      0.00       0.0     51251    0.0
 2031 699.96699.96   0.0  0.00 2800.0 2800.0   0.00       4.8     82610   22.9      0.00       0.0     53301    0.0
 2032 715.38715.38   0.0  0.00 2800.0 2800.0   0.00       5.0     84567   23.4      0.00       0.0     55433    0.0
 2033 723.07723.07   0.0  0.00 2800.0 2800.0   0.00       5.1     86413   23.6      0.00       0.0     57650    0.0
========================================================================================================================


PRESENT VALUE SUMMARIES

Group 01                      
                       ---------- Present Value of R&D Benefits ----------><---Costs---><------ Returns ------------>
   Region                   Producer     Consumer   Government        Total                    (B-C)      B/C     IRR
   ------------------------------------------------------------------------------------------------------------------
 1 TANZANIA                  38899.9          0.0          0.0      38899.9        765.1     38134.7    50.84    95.0%
   ------------------------------------------------------------------------------------------------------------------
 Total NPV Benefits          38899.9          0.0          0.0      38899.9        765.1     38134.7    50.84    95.0%


Cost and Benefit Summary Across All Regions in Group

      <--------------- Benefits ----------------->      Total
 Year    Producer   Consumer Government      Total      Costs        B-C
------------------------------------------------------------------------
 2019         0.0        0.0        0.0        0.0      300.0     -300.0
 2020         0.0        0.0        0.0        0.0      300.0     -300.0
 2021       227.7        0.0        0.0      227.7      150.0       77.7
 2022       474.7        0.0        0.0      474.7      100.0      374.7
 2023       974.6        0.0        0.0      974.6        0.0      974.6
 2024      1942.9        0.0        0.0     1942.9        0.0     1942.9
 2025      3670.4        0.0        0.0     3670.4        0.0     3670.4
 2026      6351.6        0.0        0.0     6351.6        0.0     6351.6
 2027      9749.3        0.0        0.0     9749.3        0.0     9749.3
 2028     13136.2        0.0        0.0    13136.2        0.0    13136.2
 2029     15847.2        0.0        0.0    15847.2        0.0    15847.2
 2030     17723.3        0.0        0.0    17723.3        0.0    17723.3
 2031     18958.8        0.0        0.0    18958.8        0.0    18958.8
 2032     19803.1        0.0        0.0    19803.1        0.0    19803.1
 2033     20436.0        0.0        0.0    20436.0        0.0    20436.0
------------------------------------------------------------------------
