# Supplementary material for: Synergies of integrated pest and pollinator management in avocado farming in East Africa: An ex-ante economic analysis
Source: PLoS One. 2022 Jul 25;17(7):e0271241. doi: 10.1371/journal.pone.0271241 (PMC9312383; doi:10.1371/journal.pone.0271241)
Supplement: S1 Data — (ZIP) [file pone.0271241.s001.zip › DATA-EX-ANTE/DREAM OUTPUTS/TZ-100%prob.S.IPPM.t]

Study:     STUDY 2                                 
Scenario:  Scenario 1-IPPM     
Commodity: Avocado       Regions:   1  Small Open Economy - Spillover: No                         
Period: 15 years       Base year:  2019
Discount:11.0%          Benefit:1000US$    Quantity: 1000 T

SUMMARY OF INITIAL MARKET CONDITIONS
                                                         Elasticity  Transmission  Exog. Growth   Tax/Sudsidy
      Region            Production  Consumptn   Price   Sup.    Dem. Wedge  Elast   Sup.  Dem.     Sup.  Dem.
-------------------------------------------------------------------------------------------------------------
        (1)                 (2)         (3)      (4)     (5)     (6)   (7)    (8)   (9)    (10)   (11)   (12)
                       <--quantity units--->  <pr units>              <pr un>       %/yr   %/yr   %/yr   %/yr
-------------------------------------------------------------------------------------------------------------
TANZANIA                   19.4        11.8  2800.00  0.800  -0.200    0.00  1.00   2.00   4.00   0.00   0.00
-------------------------------------------------------------------------------------------------------------
                           19          11
 
SUMMARY OF R&D & ADOPTION DATA
 
                       K   Prob.of  Max.            K  Shift   K     -Time Lags ----- Adopt -----
      Region          Pot. Success Adopt   Price   Max  Type  Var    R&D  Adopt AtMax Aband  Form
---------------------------------------------------------------------------------------------------
        (1)           (2)    (3)     (4)     (5)   (6)   (7)  (8)     (9)  (10)  (11)  (12)  (13)
                      -%-    -%-     -%-  <price units>       %/yr   -yrs- -yrs- -yrs- -yrs-     
---------------------------------------------------------------------------------------------------
TANZANIA            43.04  100.0    68.3 2800.00 823.09   S   0.00    2.0  13.0  99.0   0.0    X
---------------------------------------------------------------------------------------------------
Kmax is maximum absolute unit cost reduction (in price units). Product of Cols 2-5
Kvar is the variable unit cost reduction (%/year), if specified.
Shift type: S - Supply, D - Demand   Adoption Form: L - Linear, X - Logistic
* WARNING! - This combination of Kpot and Kvar produces negative Ktotal in some years
 
 
 Region: 1  TANZANIA                        Price  transmission (v,w):      0.00,  1.000

       ---------------- Producers --------------  ------------- Consumers ------------------  ----- Government ---- ----------
       <---no R&D--->  <------- with R&D ------>  <-- no R&D ---> <------- with R&D ------>   < Tax Rev.>             Research
 Year  Price Quantity  Price  Quantity  Benefits  Price  Quantity Price   Quantity Benefits  "Prod" "Cons" Benefits      Costs
 -----------------------------------------------------------------------------------------------------------------------------
 2019 2800.0     19.4 2800.0     19.4        0.0 2800.0     11.8 2800.0     11.8        0.0    0.0    0.0       0.0      300.0
 2020 2800.0     19.8 2800.0     19.8        0.0 2800.0     12.3 2800.0     12.3        0.0    0.0    0.0       0.0      300.0
 2021 2800.0     20.2 2800.0     20.3      259.2 2800.0     12.8 2800.0     12.8        0.0    0.0    0.0       0.0      150.0
 2022 2800.0     20.6 2800.0     20.7      540.6 2800.0     13.3 2800.0     13.3        0.0    0.0    0.0       0.0      100.0
 2023 2800.0     21.0 2800.0     21.3     1110.4 2800.0     13.9 2800.0     13.9        0.0    0.0    0.0       0.0        0.0
 2024 2800.0     21.4 2800.0     22.0     2215.5 2800.0     14.4 2800.0     14.4        0.0    0.0    0.0       0.0        0.0
 2025 2800.0     21.9 2800.0     23.0     4191.1 2800.0     15.0 2800.0     15.0        0.0    0.0    0.0       0.0        0.0
 2026 2800.0     22.3 2800.0     24.2     7267.2 2800.0     15.6 2800.0     15.6        0.0    0.0    0.0       0.0        0.0
 2027 2800.0     22.7 2800.0     25.7    11180.4 2800.0     16.2 2800.0     16.2        0.0    0.0    0.0       0.0        0.0
 2028 2800.0     23.2 2800.0     27.1    15095.5 2800.0     16.9 2800.0     16.9        0.0    0.0    0.0       0.0        0.0
 2029 2800.0     23.7 2800.0     28.3    18237.4 2800.0     17.6 2800.0     17.6        0.0    0.0    0.0       0.0        0.0
 2030 2800.0     24.1 2800.0     29.3    20414.5 2800.0     18.3 2800.0     18.3        0.0    0.0    0.0       0.0        0.0
 2031 2800.0     24.6 2800.0     30.1    21848.0 2800.0     19.0 2800.0     19.0        0.0    0.0    0.0       0.0        0.0
 2032 2800.0     25.1 2800.0     30.9    22826.5 2800.0     19.7 2800.0     19.7        0.0    0.0    0.0       0.0        0.0
 2033 2800.0     25.6 2800.0     31.5    23558.9 2800.0     20.5 2800.0     20.5        0.0    0.0    0.0       0.0        0.0
------------------------------------------------------------------------------------------------------------------------------
 Present value of benefits               44715.9                                        0.0                     0.0      765.1


                                -- Price --- ------------- Production -----------  ----------- Consumption ------------
 Year    K      K     K     K                --R&D change in - Value of  Benefits  --R&D change in - Value of  Benefits
       Total  Base  Spill  Var  NoR&D   R&D   Price  Quantity  Productn  /VoP (%)  Price  Quantity  Consumptn  /VoC (%)
 ----------------------------------------------------------------------------------------------------------------------
 2019   0.00  0.00   0.0  0.00 2800.0 2800.0   0.00       0.0     54460    0.0      0.00       0.0     33292    0.0
 2020   0.00  0.00   0.0  0.00 2800.0 2800.0   0.00       0.0     55549    0.0      0.00       0.0     34623    0.0
 2021  12.79 12.79   0.0  0.00 2800.0 2800.0   0.00       0.0     56863    0.4      0.00       0.0     36008    0.0
 2022  26.09 26.09   0.0  0.00 2800.0 2800.0   0.00       0.1     58215    0.9      0.00       0.0     37448    0.0
 2023  52.36 52.36   0.0  0.00 2800.0 2800.0   0.00       0.3     59813    1.8      0.00       0.0     38946    0.0
 2024 101.72101.72   0.0  0.00 2800.0 2800.0   0.00       0.6     61841    3.5      0.00       0.0     40504    0.0
 2025 186.47186.47   0.0  0.00 2800.0 2800.0   0.00       1.1     64534    6.4      0.00       0.0     42125    0.0
 2026 311.67311.67   0.0  0.00 2800.0 2800.0   0.00       1.9     68018   10.6      0.00       0.0     43810    0.0
 2027 460.86460.86   0.0  0.00 2800.0 2800.0   0.00       2.9     72045   15.5      0.00       0.0     45562    0.0
 2028 599.14599.14   0.0  0.00 2800.0 2800.0   0.00       3.9     76007   19.8      0.00       0.0     47384    0.0
 2029 700.48700.48   0.0  0.00 2800.0 2800.0   0.00       4.6     79412   22.9      0.00       0.0     49280    0.0
 2030 762.67762.67   0.0  0.00 2800.0 2800.0   0.00       5.1     82180   24.8      0.00       0.0     51251    0.0
 2031 796.78796.78   0.0  0.00 2800.0 2800.0   0.00       5.5     84483   25.8      0.00       0.0     53301    0.0
 2032 814.35814.35   0.0  0.00 2800.0 2800.0   0.00       5.7     86520   26.3      0.00       0.0     55433    0.0
 2033 823.09823.09   0.0  0.00 2800.0 2800.0   0.00       5.9     88426   26.6      0.00       0.0     57650    0.0
========================================================================================================================


PRESENT VALUE SUMMARIES

Group 01                      
                       ---------- Present Value of R&D Benefits ----------><---Costs---><------ Returns ------------>
   Region                   Producer     Consumer   Government        Total                    (B-C)      B/C     IRR
   ------------------------------------------------------------------------------------------------------------------
 1 TANZANIA                  44715.9          0.0          0.0      44715.9        765.1     43950.8    58.44   100.3%
   ------------------------------------------------------------------------------------------------------------------
 Total NPV Benefits          44715.9          0.0          0.0      44715.9        765.1     43950.8    58.44   100.3%


Cost and Benefit Summary Across All Regions in Group

      <--------------- Benefits ----------------->      Total
 Year    Producer   Consumer Government      Total      Costs        B-C
------------------------------------------------------------------------
 2019         0.0        0.0        0.0        0.0      300.0     -300.0
 2020         0.0        0.0        0.0        0.0      300.0     -300.0
 2021       259.2        0.0        0.0      259.2      150.0      109.2
 2022       540.6        0.0        0.0      540.6      100.0      440.6
 2023      1110.4        0.0        0.0     1110.4        0.0     1110.4
 2024      2215.5        0.0        0.0     2215.5        0.0     2215.5
 2025      4191.1        0.0        0.0     4191.1        0.0     4191.1
 2026      7267.2        0.0        0.0     7267.2        0.0     7267.2
 2027     11180.4        0.0        0.0    11180.4        0.0    11180.4
 2028     15095.5        0.0        0.0    15095.5        0.0    15095.5
 2029     18237.4        0.0        0.0    18237.4        0.0    18237.4
 2030     20414.5        0.0        0.0    20414.5        0.0    20414.5
 2031     21848.0        0.0        0.0    21848.0        0.0    21848.0
 2032     22826.5        0.0        0.0    22826.5        0.0    22826.5
 2033     23558.9        0.0        0.0    23558.9        0.0    23558.9
------------------------------------------------------------------------
