# Supplementary material for: Synergies of integrated pest and pollinator management in avocado farming in East Africa: An ex-ante economic analysis
Source: PLoS One. 2022 Jul 25;17(7):e0271241. doi: 10.1371/journal.pone.0271241 (PMC9312383; doi:10.1371/journal.pone.0271241)
Supplement: S1 Data — (ZIP) [file pone.0271241.s001.zip › DATA-EX-ANTE/DREAM OUTPUTS/TZ-50%LessCIPPM.txt]

Study:     STUDY 2                                 
Scenario:  Scenario 1-IPPM     
Commodity: Avocado       Regions:   1  Small Open Economy - Spillover: No                         
Period: 15 years       Base year:  2019
Discount:11.0%          Benefit:1000US$    Quantity: 1000 T

SUMMARY OF INITIAL MARKET CONDITIONS
                                                         Elasticity  Transmission  Exog. Growth   Tax/Sudsidy
      Region            Production  Consumptn   Price   Sup.    Dem. Wedge  Elast   Sup.  Dem.     Sup.  Dem.
-------------------------------------------------------------------------------------------------------------
        (1)                 (2)         (3)      (4)     (5)     (6)   (7)    (8)   (9)    (10)   (11)   (12)
                       <--quantity units--->  <pr units>              <pr un>       %/yr   %/yr   %/yr   %/yr
-------------------------------------------------------------------------------------------------------------
TANZANIA                   19.4        11.8  2800.00  0.800  -0.200    0.00  1.00   2.00   4.00   0.00   0.00
-------------------------------------------------------------------------------------------------------------
                           19          11
 
SUMMARY OF R&D & ADOPTION DATA
 
                       K   Prob.of  Max.            K  Shift   K     -Time Lags ----- Adopt -----
      Region          Pot. Success Adopt   Price   Max  Type  Var    R&D  Adopt AtMax Aband  Form
---------------------------------------------------------------------------------------------------
        (1)           (2)    (3)     (4)     (5)   (6)   (7)  (8)     (9)  (10)  (11)  (12)  (13)
                      -%-    -%-     -%-  <price units>       %/yr   -yrs- -yrs- -yrs- -yrs-     
---------------------------------------------------------------------------------------------------
TANZANIA            52.32   60.0    68.3 2800.00 600.34   S   0.00    2.0  13.0  99.0   0.0    X
---------------------------------------------------------------------------------------------------
Kmax is maximum absolute unit cost reduction (in price units). Product of Cols 2-5
Kvar is the variable unit cost reduction (%/year), if specified.
Shift type: S - Supply, D - Demand   Adoption Form: L - Linear, X - Logistic
* WARNING! - This combination of Kpot and Kvar produces negative Ktotal in some years
 
 
 Region: 1  TANZANIA                        Price  transmission (v,w):      0.00,  1.000

       ---------------- Producers --------------  ------------- Consumers ------------------  ----- Government ---- ----------
       <---no R&D--->  <------- with R&D ------>  <-- no R&D ---> <------- with R&D ------>   < Tax Rev.>             Research
 Year  Price Quantity  Price  Quantity  Benefits  Price  Quantity Price   Quantity Benefits  "Prod" "Cons" Benefits      Costs
 -----------------------------------------------------------------------------------------------------------------------------
 2019 2800.0     19.4 2800.0     19.4        0.0 2800.0     11.8 2800.0     11.8        0.0    0.0    0.0       0.0      300.0
 2020 2800.0     19.8 2800.0     19.8        0.0 2800.0     12.3 2800.0     12.3        0.0    0.0    0.0       0.0      300.0
 2021 2800.0     20.2 2800.0     20.2      189.0 2800.0     12.8 2800.0     12.8        0.0    0.0    0.0       0.0      150.0
 2022 2800.0     20.6 2800.0     20.7      393.9 2800.0     13.3 2800.0     13.3        0.0    0.0    0.0       0.0      100.0
 2023 2800.0     21.0 2800.0     21.2      808.3 2800.0     13.9 2800.0     13.9        0.0    0.0    0.0       0.0        0.0
 2024 2800.0     21.4 2800.0     21.9     1609.7 2800.0     14.4 2800.0     14.4        0.0    0.0    0.0       0.0        0.0
 2025 2800.0     21.9 2800.0     22.7     3035.8 2800.0     15.0 2800.0     15.0        0.0    0.0    0.0       0.0        0.0
 2026 2800.0     22.3 2800.0     23.7     5240.5 2800.0     15.6 2800.0     15.6        0.0    0.0    0.0       0.0        0.0
 2027 2800.0     22.7 2800.0     24.9     8020.8 2800.0     16.2 2800.0     16.2        0.0    0.0    0.0       0.0        0.0
 2028 2800.0     23.2 2800.0     26.0    10779.4 2800.0     16.9 2800.0     16.9        0.0    0.0    0.0       0.0        0.0
 2029 2800.0     23.7 2800.0     27.1    12980.1 2800.0     17.6 2800.0     17.6        0.0    0.0    0.0       0.0        0.0
 2030 2800.0     24.1 2800.0     27.9    14500.8 2800.0     18.3 2800.0     18.3        0.0    0.0    0.0       0.0        0.0
 2031 2800.0     24.6 2800.0     28.6    15502.2 2800.0     19.0 2800.0     19.0        0.0    0.0    0.0       0.0        0.0
 2032 2800.0     25.1 2800.0     29.3    16187.6 2800.0     19.7 2800.0     19.7        0.0    0.0    0.0       0.0        0.0
 2033 2800.0     25.6 2800.0     29.9    16702.5 2800.0     20.5 2800.0     20.5        0.0    0.0    0.0       0.0        0.0
------------------------------------------------------------------------------------------------------------------------------
 Present value of benefits               31907.9                                        0.0                     0.0      765.1


                                -- Price --- ------------- Production -----------  ----------- Consumption ------------
 Year    K      K     K     K                --R&D change in - Value of  Benefits  --R&D change in - Value of  Benefits
       Total  Base  Spill  Var  NoR&D   R&D   Price  Quantity  Productn  /VoP (%)  Price  Quantity  Consumptn  /VoC (%)
 ----------------------------------------------------------------------------------------------------------------------
 2019   0.00  0.00   0.0  0.00 2800.0 2800.0   0.00       0.0     54460    0.0      0.00       0.0     33292    0.0
 2020   0.00  0.00   0.0  0.00 2800.0 2800.0   0.00       0.0     55549    0.0      0.00       0.0     34623    0.0
 2021   9.32  9.32   0.0  0.00 2800.0 2800.0   0.00       0.0     56808    0.3      0.00       0.0     36008    0.0
 2022  19.03 19.03   0.0  0.00 2800.0 2800.0   0.00       0.1     58101    0.6      0.00       0.0     37448    0.0
 2023  38.19 38.19   0.0  0.00 2800.0 2800.0   0.00       0.2     59579    1.3      0.00       0.0     38946    0.0
 2024  74.19 74.19   0.0  0.00 2800.0 2800.0   0.00       0.4     61377    2.6      0.00       0.0     40504    0.0
 2025 136.00136.00   0.0  0.00 2800.0 2800.0   0.00       0.8     63667    4.7      0.00       0.0     42125    0.0
 2026 227.32227.32   0.0  0.00 2800.0 2800.0   0.00       1.4     66540    7.8      0.00       0.0     43810    0.0
 2027 336.13336.13   0.0  0.00 2800.0 2800.0   0.00       2.1     69816   11.4      0.00       0.0     45562    0.0
 2028 436.99436.99   0.0  0.00 2800.0 2800.0   0.00       2.8     73051   14.7      0.00       0.0     47384    0.0
 2029 510.90510.90   0.0  0.00 2800.0 2800.0   0.00       3.3     75887   17.1      0.00       0.0     49280    0.0
 2030 556.27556.27   0.0  0.00 2800.0 2800.0   0.00       3.7     78265   18.5      0.00       0.0     51251    0.0
 2031 581.15581.15   0.0  0.00 2800.0 2800.0   0.00       4.0     80311   19.3      0.00       0.0     53301    0.0
 2032 593.96593.96   0.0  0.00 2800.0 2800.0   0.00       4.1     82170   19.7      0.00       0.0     55433    0.0
 2033 600.34600.34   0.0  0.00 2800.0 2800.0   0.00       4.3     83942   19.8      0.00       0.0     57650    0.0
========================================================================================================================


PRESENT VALUE SUMMARIES

Group 01                      
                       ---------- Present Value of R&D Benefits ----------><---Costs---><------ Returns ------------>
   Region                   Producer     Consumer   Government        Total                    (B-C)      B/C     IRR
   ------------------------------------------------------------------------------------------------------------------
 1 TANZANIA                  31907.9          0.0          0.0      31907.9        765.1     31142.8    41.70    88.0%
   ------------------------------------------------------------------------------------------------------------------
 Total NPV Benefits          31907.9          0.0          0.0      31907.9        765.1     31142.8    41.70    88.0%


Cost and Benefit Summary Across All Regions in Group

      <--------------- Benefits ----------------->      Total
 Year    Producer   Consumer Government      Total      Costs        B-C
------------------------------------------------------------------------
 2019         0.0        0.0        0.0        0.0      300.0     -300.0
 2020         0.0        0.0        0.0        0.0      300.0     -300.0
 2021       189.0        0.0        0.0      189.0      150.0       39.0
 2022       393.9        0.0        0.0      393.9      100.0      293.9
 2023       808.3        0.0        0.0      808.3        0.0      808.3
 2024      1609.7        0.0        0.0     1609.7        0.0     1609.7
 2025      3035.8        0.0        0.0     3035.8        0.0     3035.8
 2026      5240.5        0.0        0.0     5240.5        0.0     5240.5
 2027      8020.8        0.0        0.0     8020.8        0.0     8020.8
 2028     10779.4        0.0        0.0    10779.4        0.0    10779.4
 2029     12980.1        0.0        0.0    12980.1        0.0    12980.1
 2030     14500.8        0.0        0.0    14500.8        0.0    14500.8
 2031     15502.2        0.0        0.0    15502.2        0.0    15502.2
 2032     16187.6        0.0        0.0    16187.6        0.0    16187.6
 2033     16702.5        0.0        0.0    16702.5        0.0    16702.5
------------------------------------------------------------------------
