# Supplementary material for: Synergies of integrated pest and pollinator management in avocado farming in East Africa: An ex-ante economic analysis
Source: PLoS One. 2022 Jul 25;17(7):e0271241. doi: 10.1371/journal.pone.0271241 (PMC9312383; doi:10.1371/journal.pone.0271241)
Supplement: S1 Data — (ZIP) [file pone.0271241.s001.zip › DATA-EX-ANTE/DREAM OUTPUTS/TZ-50%lessD.IPPM.txt]

Study:     STUDY 2                                 
Scenario:  Scenario 1-IPPM     
Commodity: Avocado       Regions:   1  Small Open Economy - Spillover: No                         
Period: 15 years       Base year:  2019
Discount: 5.5%          Benefit:1000US$    Quantity: 1000 T

SUMMARY OF INITIAL MARKET CONDITIONS
                                                         Elasticity  Transmission  Exog. Growth   Tax/Sudsidy
      Region            Production  Consumptn   Price   Sup.    Dem. Wedge  Elast   Sup.  Dem.     Sup.  Dem.
-------------------------------------------------------------------------------------------------------------
        (1)                 (2)         (3)      (4)     (5)     (6)   (7)    (8)   (9)    (10)   (11)   (12)
                       <--quantity units--->  <pr units>              <pr un>       %/yr   %/yr   %/yr   %/yr
-------------------------------------------------------------------------------------------------------------
TANZANIA                   19.4        11.8  2800.00  0.800  -0.200    0.00  1.00   2.00   4.00   0.00   0.00
-------------------------------------------------------------------------------------------------------------
                           19          11
 
SUMMARY OF R&D & ADOPTION DATA
 
                       K   Prob.of  Max.            K  Shift   K     -Time Lags ----- Adopt -----
      Region          Pot. Success Adopt   Price   Max  Type  Var    R&D  Adopt AtMax Aband  Form
---------------------------------------------------------------------------------------------------
        (1)           (2)    (3)     (4)     (5)   (6)   (7)  (8)     (9)  (10)  (11)  (12)  (13)
                      -%-    -%-     -%-  <price units>       %/yr   -yrs- -yrs- -yrs- -yrs-     
---------------------------------------------------------------------------------------------------
TANZANIA            43.04   60.0    68.3 2800.00 493.85   S   0.00    2.0  13.0  99.0   0.0    X
---------------------------------------------------------------------------------------------------
Kmax is maximum absolute unit cost reduction (in price units). Product of Cols 2-5
Kvar is the variable unit cost reduction (%/year), if specified.
Shift type: S - Supply, D - Demand   Adoption Form: L - Linear, X - Logistic
* WARNING! - This combination of Kpot and Kvar produces negative Ktotal in some years
 
 
 Region: 1  TANZANIA                        Price  transmission (v,w):      0.00,  1.000

       ---------------- Producers --------------  ------------- Consumers ------------------  ----- Government ---- ----------
       <---no R&D--->  <------- with R&D ------>  <-- no R&D ---> <------- with R&D ------>   < Tax Rev.>             Research
 Year  Price Quantity  Price  Quantity  Benefits  Price  Quantity Price   Quantity Benefits  "Prod" "Cons" Benefits      Costs
 -----------------------------------------------------------------------------------------------------------------------------
 2019 2800.0     19.4 2800.0     19.4        0.0 2800.0     11.8 2800.0     11.8        0.0    0.0    0.0       0.0      300.0
 2020 2800.0     19.8 2800.0     19.8        0.0 2800.0     12.3 2800.0     12.3        0.0    0.0    0.0       0.0      300.0
 2021 2800.0     20.2 2800.0     20.2      155.4 2800.0     12.8 2800.0     12.8        0.0    0.0    0.0       0.0      150.0
 2022 2800.0     20.6 2800.0     20.7      323.9 2800.0     13.3 2800.0     13.3        0.0    0.0    0.0       0.0      100.0
 2023 2800.0     21.0 2800.0     21.2      664.3 2800.0     13.9 2800.0     13.9        0.0    0.0    0.0       0.0        0.0
 2024 2800.0     21.4 2800.0     21.8     1321.8 2800.0     14.4 2800.0     14.4        0.0    0.0    0.0       0.0        0.0
 2025 2800.0     21.9 2800.0     22.5     2489.0 2800.0     15.0 2800.0     15.0        0.0    0.0    0.0       0.0        0.0
 2026 2800.0     22.3 2800.0     23.5     4287.4 2800.0     15.6 2800.0     15.6        0.0    0.0    0.0       0.0        0.0
 2027 2800.0     22.7 2800.0     24.5     6545.5 2800.0     16.2 2800.0     16.2        0.0    0.0    0.0       0.0        0.0
 2028 2800.0     23.2 2800.0     25.5     8776.8 2800.0     16.9 2800.0     16.9        0.0    0.0    0.0       0.0        0.0
 2029 2800.0     23.7 2800.0     26.5    10551.4 2800.0     17.6 2800.0     17.6        0.0    0.0    0.0       0.0        0.0
 2030 2800.0     24.1 2800.0     27.2    11775.8 2800.0     18.3 2800.0     18.3        0.0    0.0    0.0       0.0        0.0
 2031 2800.0     24.6 2800.0     27.9    12582.4 2800.0     19.0 2800.0     19.0        0.0    0.0    0.0       0.0        0.0
 2032 2800.0     25.1 2800.0     28.6    13135.0 2800.0     19.7 2800.0     19.7        0.0    0.0    0.0       0.0        0.0
 2033 2800.0     25.6 2800.0     29.2    13550.9 2800.0     20.5 2800.0     20.5        0.0    0.0    0.0       0.0        0.0
------------------------------------------------------------------------------------------------------------------------------
 Present value of benefits               46145.7                                        0.0                     0.0      804.2


                                -- Price --- ------------- Production -----------  ----------- Consumption ------------
 Year    K      K     K     K                --R&D change in - Value of  Benefits  --R&D change in - Value of  Benefits
       Total  Base  Spill  Var  NoR&D   R&D   Price  Quantity  Productn  /VoP (%)  Price  Quantity  Consumptn  /VoC (%)
 ----------------------------------------------------------------------------------------------------------------------
 2019   0.00  0.00   0.0  0.00 2800.0 2800.0   0.00       0.0     54460    0.0      0.00       0.0     33292    0.0
 2020   0.00  0.00   0.0  0.00 2800.0 2800.0   0.00       0.0     55549    0.0      0.00       0.0     34623    0.0
 2021   7.67  7.67   0.0  0.00 2800.0 2800.0   0.00       0.0     56781    0.2      0.00       0.0     36008    0.0
 2022  15.65 15.65   0.0  0.00 2800.0 2800.0   0.00       0.0     58046    0.5      0.00       0.0     37448    0.0
 2023  31.41 31.41   0.0  0.00 2800.0 2800.0   0.00       0.1     59468    1.1      0.00       0.0     38946    0.0
 2024  61.03 61.03   0.0  0.00 2800.0 2800.0   0.00       0.3     61156    2.1      0.00       0.0     40504    0.0
 2025 111.88111.88   0.0  0.00 2800.0 2800.0   0.00       0.6     63252    3.9      0.00       0.0     42125    0.0
 2026 187.00187.00   0.0  0.00 2800.0 2800.0   0.00       1.1     65834    6.5      0.00       0.0     43810    0.0
 2027 276.51276.51   0.0  0.00 2800.0 2800.0   0.00       1.7     68750    9.5      0.00       0.0     45562    0.0
 2028 359.48359.48   0.0  0.00 2800.0 2800.0   0.00       2.3     71638   12.2      0.00       0.0     47384    0.0
 2029 420.28420.28   0.0  0.00 2800.0 2800.0   0.00       2.7     74201   14.2      0.00       0.0     49280    0.0
 2030 457.60457.60   0.0  0.00 2800.0 2800.0   0.00       3.0     76393   15.4      0.00       0.0     51251    0.0
 2031 478.07478.07   0.0  0.00 2800.0 2800.0   0.00       3.3     78317   16.0      0.00       0.0     53301    0.0
 2032 488.61488.61   0.0  0.00 2800.0 2800.0   0.00       3.4     80091   16.4      0.00       0.0     55433    0.0
 2033 493.85493.85   0.0  0.00 2800.0 2800.0   0.00       3.5     81799   16.5      0.00       0.0     57650    0.0
========================================================================================================================


PRESENT VALUE SUMMARIES

Group 01                      
                       ---------- Present Value of R&D Benefits ----------><---Costs---><------ Returns ------------>
   Region                   Producer     Consumer   Government        Total                    (B-C)      B/C     IRR
   ------------------------------------------------------------------------------------------------------------------
 1 TANZANIA                  46145.7          0.0          0.0      46145.7        804.2     45341.4    57.37    81.3%
   ------------------------------------------------------------------------------------------------------------------
 Total NPV Benefits          46145.7          0.0          0.0      46145.7        804.2     45341.4    57.37    81.3%


Cost and Benefit Summary Across All Regions in Group

      <--------------- Benefits ----------------->      Total
 Year    Producer   Consumer Government      Total      Costs        B-C
------------------------------------------------------------------------
 2019         0.0        0.0        0.0        0.0      300.0     -300.0
 2020         0.0        0.0        0.0        0.0      300.0     -300.0
 2021       155.4        0.0        0.0      155.4      150.0        5.4
 2022       323.9        0.0        0.0      323.9      100.0      223.9
 2023       664.3        0.0        0.0      664.3        0.0      664.3
 2024      1321.8        0.0        0.0     1321.8        0.0     1321.8
 2025      2489.0        0.0        0.0     2489.0        0.0     2489.0
 2026      4287.4        0.0        0.0     4287.4        0.0     4287.4
 2027      6545.5        0.0        0.0     6545.5        0.0     6545.5
 2028      8776.8        0.0        0.0     8776.8        0.0     8776.8
 2029     10551.4        0.0        0.0    10551.4        0.0    10551.4
 2030     11775.8        0.0        0.0    11775.8        0.0    11775.8
 2031     12582.4        0.0        0.0    12582.4        0.0    12582.4
 2032     13135.0        0.0        0.0    13135.0        0.0    13135.0
 2033     13550.9        0.0        0.0    13550.9        0.0    13550.9
------------------------------------------------------------------------
