# Supplementary material for: Synergies of integrated pest and pollinator management in avocado farming in East Africa: An ex-ante economic analysis
Source: PLoS One. 2022 Jul 25;17(7):e0271241. doi: 10.1371/journal.pone.0271241 (PMC9312383; doi:10.1371/journal.pone.0271241)
Supplement: S1 Data — (ZIP) [file pone.0271241.s001.zip › DATA-EX-ANTE/DREAM OUTPUTS/TZ-50%plusCIPPM.txt]

Study:     STUDY 2                                 
Scenario:  Scenario 1-IPPM     
Commodity: Avocado       Regions:   1  Small Open Economy - Spillover: No                         
Period: 15 years       Base year:  2019
Discount:11.0%          Benefit:1000US$    Quantity: 1000 T

SUMMARY OF INITIAL MARKET CONDITIONS
                                                         Elasticity  Transmission  Exog. Growth   Tax/Sudsidy
      Region            Production  Consumptn   Price   Sup.    Dem. Wedge  Elast   Sup.  Dem.     Sup.  Dem.
-------------------------------------------------------------------------------------------------------------
        (1)                 (2)         (3)      (4)     (5)     (6)   (7)    (8)   (9)    (10)   (11)   (12)
                       <--quantity units--->  <pr units>              <pr un>       %/yr   %/yr   %/yr   %/yr
-------------------------------------------------------------------------------------------------------------
TANZANIA                   19.4        11.8  2800.00  0.800  -0.200    0.00  1.00   2.00   4.00   0.00   0.00
-------------------------------------------------------------------------------------------------------------
                           19          11
 
SUMMARY OF R&D & ADOPTION DATA
 
                       K   Prob.of  Max.            K  Shift   K     -Time Lags ----- Adopt -----
      Region          Pot. Success Adopt   Price   Max  Type  Var    R&D  Adopt AtMax Aband  Form
---------------------------------------------------------------------------------------------------
        (1)           (2)    (3)     (4)     (5)   (6)   (7)  (8)     (9)  (10)  (11)  (12)  (13)
                      -%-    -%-     -%-  <price units>       %/yr   -yrs- -yrs- -yrs- -yrs-     
---------------------------------------------------------------------------------------------------
TANZANIA            33.75   60.0    68.3 2800.00 387.26   S   0.00    2.0  13.0  99.0   0.0    X
---------------------------------------------------------------------------------------------------
Kmax is maximum absolute unit cost reduction (in price units). Product of Cols 2-5
Kvar is the variable unit cost reduction (%/year), if specified.
Shift type: S - Supply, D - Demand   Adoption Form: L - Linear, X - Logistic
* WARNING! - This combination of Kpot and Kvar produces negative Ktotal in some years
 
 
 Region: 1  TANZANIA                        Price  transmission (v,w):      0.00,  1.000

       ---------------- Producers --------------  ------------- Consumers ------------------  ----- Government ---- ----------
       <---no R&D--->  <------- with R&D ------>  <-- no R&D ---> <------- with R&D ------>   < Tax Rev.>             Research
 Year  Price Quantity  Price  Quantity  Benefits  Price  Quantity Price   Quantity Benefits  "Prod" "Cons" Benefits      Costs
 -----------------------------------------------------------------------------------------------------------------------------
 2019 2800.0     19.4 2800.0     19.4        0.0 2800.0     11.8 2800.0     11.8        0.0    0.0    0.0       0.0      300.0
 2020 2800.0     19.8 2800.0     19.8        0.0 2800.0     12.3 2800.0     12.3        0.0    0.0    0.0       0.0      300.0
 2021 2800.0     20.2 2800.0     20.2      121.8 2800.0     12.8 2800.0     12.8        0.0    0.0    0.0       0.0      150.0
 2022 2800.0     20.6 2800.0     20.7      253.8 2800.0     13.3 2800.0     13.3        0.0    0.0    0.0       0.0      100.0
 2023 2800.0     21.0 2800.0     21.1      520.4 2800.0     13.9 2800.0     13.9        0.0    0.0    0.0       0.0        0.0
 2024 2800.0     21.4 2800.0     21.7     1034.6 2800.0     14.4 2800.0     14.4        0.0    0.0    0.0       0.0        0.0
 2025 2800.0     21.9 2800.0     22.4     1945.3 2800.0     15.0 2800.0     15.0        0.0    0.0    0.0       0.0        0.0
 2026 2800.0     22.3 2800.0     23.2     3343.4 2800.0     15.6 2800.0     15.6        0.0    0.0    0.0       0.0        0.0
 2027 2800.0     22.7 2800.0     24.1     5091.4 2800.0     16.2 2800.0     16.2        0.0    0.0    0.0       0.0        0.0
 2028 2800.0     23.2 2800.0     25.0     6811.1 2800.0     16.9 2800.0     16.9        0.0    0.0    0.0       0.0        0.0
 2029 2800.0     23.7 2800.0     25.8     8174.6 2800.0     17.6 2800.0     17.6        0.0    0.0    0.0       0.0        0.0
 2030 2800.0     24.1 2800.0     26.6     9114.0 2800.0     18.3 2800.0     18.3        0.0    0.0    0.0       0.0        0.0
 2031 2800.0     24.6 2800.0     27.2     9732.8 2800.0     19.0 2800.0     19.0        0.0    0.0    0.0       0.0        0.0
 2032 2800.0     25.1 2800.0     27.8    10157.5 2800.0     19.7 2800.0     19.7        0.0    0.0    0.0       0.0        0.0
 2033 2800.0     25.6 2800.0     28.4    10477.6 2800.0     20.5 2800.0     20.5        0.0    0.0    0.0       0.0        0.0
------------------------------------------------------------------------------------------------------------------------------
 Present value of benefits               20146.9                                        0.0                     0.0      765.1


                                -- Price --- ------------- Production -----------  ----------- Consumption ------------
 Year    K      K     K     K                --R&D change in - Value of  Benefits  --R&D change in - Value of  Benefits
       Total  Base  Spill  Var  NoR&D   R&D   Price  Quantity  Productn  /VoP (%)  Price  Quantity  Consumptn  /VoC (%)
 ----------------------------------------------------------------------------------------------------------------------
 2019   0.00  0.00   0.0  0.00 2800.0 2800.0   0.00       0.0     54460    0.0      0.00       0.0     33292    0.0
 2020   0.00  0.00   0.0  0.00 2800.0 2800.0   0.00       0.0     55549    0.0      0.00       0.0     34623    0.0
 2021   6.01  6.01   0.0  0.00 2800.0 2800.0   0.00       0.0     56755    0.2      0.00       0.0     36008    0.0
 2022  12.27 12.27   0.0  0.00 2800.0 2800.0   0.00       0.0     57992    0.4      0.00       0.0     37448    0.0
 2023  24.63 24.63   0.0  0.00 2800.0 2800.0   0.00       0.1     59356    0.8      0.00       0.0     38946    0.0
 2024  47.85 47.85   0.0  0.00 2800.0 2800.0   0.00       0.2     60934    1.6      0.00       0.0     40504    0.0
 2025  87.73 87.73   0.0  0.00 2800.0 2800.0   0.00       0.5     62838    3.0      0.00       0.0     42125    0.0
 2026 146.63146.63   0.0  0.00 2800.0 2800.0   0.00       0.9     65126    5.1      0.00       0.0     43810    0.0
 2027 216.83216.83   0.0  0.00 2800.0 2800.0   0.00       1.3     67684    7.5      0.00       0.0     45562    0.0
 2028 281.89281.89   0.0  0.00 2800.0 2800.0   0.00       1.8     70223    9.6      0.00       0.0     47384    0.0
 2029 329.57329.57   0.0  0.00 2800.0 2800.0   0.00       2.1     72515   11.2      0.00       0.0     49280    0.0
 2030 358.83358.83   0.0  0.00 2800.0 2800.0   0.00       2.4     74520   12.2      0.00       0.0     51251    0.0
 2031 374.88374.88   0.0  0.00 2800.0 2800.0   0.00       2.5     76321   12.7      0.00       0.0     53301    0.0
 2032 383.14383.14   0.0  0.00 2800.0 2800.0   0.00       2.7     78010   13.0      0.00       0.0     55433    0.0
 2033 387.26387.26   0.0  0.00 2800.0 2800.0   0.00       2.7     79653   13.1      0.00       0.0     57650    0.0
========================================================================================================================


PRESENT VALUE SUMMARIES

Group 01                      
                       ---------- Present Value of R&D Benefits ----------><---Costs---><------ Returns ------------>
   Region                   Producer     Consumer   Government        Total                    (B-C)      B/C     IRR
   ------------------------------------------------------------------------------------------------------------------
 1 TANZANIA                  20146.9          0.0          0.0      20146.9        765.1     19381.7    26.33    73.6%
   ------------------------------------------------------------------------------------------------------------------
 Total NPV Benefits          20146.9          0.0          0.0      20146.9        765.1     19381.7    26.33    73.6%


Cost and Benefit Summary Across All Regions in Group

      <--------------- Benefits ----------------->      Total
 Year    Producer   Consumer Government      Total      Costs        B-C
------------------------------------------------------------------------
 2019         0.0        0.0        0.0        0.0      300.0     -300.0
 2020         0.0        0.0        0.0        0.0      300.0     -300.0
 2021       121.8        0.0        0.0      121.8      150.0      -28.1
 2022       253.8        0.0        0.0      253.8      100.0      153.8
 2023       520.4        0.0        0.0      520.4        0.0      520.4
 2024      1034.6        0.0        0.0     1034.6        0.0     1034.6
 2025      1945.3        0.0        0.0     1945.3        0.0     1945.3
 2026      3343.4        0.0        0.0     3343.4        0.0     3343.4
 2027      5091.4        0.0        0.0     5091.4        0.0     5091.4
 2028      6811.1        0.0        0.0     6811.1        0.0     6811.1
 2029      8174.6        0.0        0.0     8174.6        0.0     8174.6
 2030      9114.0        0.0        0.0     9114.0        0.0     9114.0
 2031      9732.8        0.0        0.0     9732.8        0.0     9732.8
 2032     10157.5        0.0        0.0    10157.5        0.0    10157.5
 2033     10477.6        0.0        0.0    10477.6        0.0    10477.6
------------------------------------------------------------------------
