# Supplementary material for: Synergies of integrated pest and pollinator management in avocado farming in East Africa: An ex-ante economic analysis
Source: PLoS One. 2022 Jul 25;17(7):e0271241. doi: 10.1371/journal.pone.0271241 (PMC9312383; doi:10.1371/journal.pone.0271241)
Supplement: S1 Data — (ZIP) [file pone.0271241.s001.zip › DATA-EX-ANTE/DREAM OUTPUTS/TZ-50%plusYIPPM.txt]

Study:     STUDY 2                                 
Scenario:  Scenario 1-IPPM     
Commodity: Avocado       Regions:   1  Small Open Economy - Spillover: No                         
Period: 15 years       Base year:  2019
Discount:11.0%          Benefit:1000US$    Quantity: 1000 T

SUMMARY OF INITIAL MARKET CONDITIONS
                                                         Elasticity  Transmission  Exog. Growth   Tax/Sudsidy
      Region            Production  Consumptn   Price   Sup.    Dem. Wedge  Elast   Sup.  Dem.     Sup.  Dem.
-------------------------------------------------------------------------------------------------------------
        (1)                 (2)         (3)      (4)     (5)     (6)   (7)    (8)   (9)    (10)   (11)   (12)
                       <--quantity units--->  <pr units>              <pr un>       %/yr   %/yr   %/yr   %/yr
-------------------------------------------------------------------------------------------------------------
TANZANIA                   19.4        11.8  2800.00  0.800  -0.200    0.00  1.00   2.00   4.00   0.00   0.00
-------------------------------------------------------------------------------------------------------------
                           19          11
 
SUMMARY OF R&D & ADOPTION DATA
 
                       K   Prob.of  Max.            K  Shift   K     -Time Lags ----- Adopt -----
      Region          Pot. Success Adopt   Price   Max  Type  Var    R&D  Adopt AtMax Aband  Form
---------------------------------------------------------------------------------------------------
        (1)           (2)    (3)     (4)     (5)   (6)   (7)  (8)     (9)  (10)  (11)  (12)  (13)
                      -%-    -%-     -%-  <price units>       %/yr   -yrs- -yrs- -yrs- -yrs-     
---------------------------------------------------------------------------------------------------
TANZANIA            76.81   60.0    68.3 2800.00 881.34   S   0.00    2.0  13.0  99.0   0.0    X
---------------------------------------------------------------------------------------------------
Kmax is maximum absolute unit cost reduction (in price units). Product of Cols 2-5
Kvar is the variable unit cost reduction (%/year), if specified.
Shift type: S - Supply, D - Demand   Adoption Form: L - Linear, X - Logistic
* WARNING! - This combination of Kpot and Kvar produces negative Ktotal in some years
 
 
 Region: 1  TANZANIA                        Price  transmission (v,w):      0.00,  1.000

       ---------------- Producers --------------  ------------- Consumers ------------------  ----- Government ---- ----------
       <---no R&D--->  <------- with R&D ------>  <-- no R&D ---> <------- with R&D ------>   < Tax Rev.>             Research
 Year  Price Quantity  Price  Quantity  Benefits  Price  Quantity Price   Quantity Benefits  "Prod" "Cons" Benefits      Costs
 -----------------------------------------------------------------------------------------------------------------------------
 2019 2800.0     19.4 2800.0     19.4        0.0 2800.0     11.8 2800.0     11.8        0.0    0.0    0.0       0.0      300.0
 2020 2800.0     19.8 2800.0     19.8        0.0 2800.0     12.3 2800.0     12.3        0.0    0.0    0.0       0.0      300.0
 2021 2800.0     20.2 2800.0     20.3      277.6 2800.0     12.8 2800.0     12.8        0.0    0.0    0.0       0.0      150.0
 2022 2800.0     20.6 2800.0     20.8      579.0 2800.0     13.3 2800.0     13.3        0.0    0.0    0.0       0.0      100.0
 2023 2800.0     21.0 2800.0     21.3     1189.6 2800.0     13.9 2800.0     13.9        0.0    0.0    0.0       0.0        0.0
 2024 2800.0     21.4 2800.0     22.1     2374.6 2800.0     14.4 2800.0     14.4        0.0    0.0    0.0       0.0        0.0
 2025 2800.0     21.9 2800.0     23.1     4495.7 2800.0     15.0 2800.0     15.0        0.0    0.0    0.0       0.0        0.0
 2026 2800.0     22.3 2800.0     24.4     7804.6 2800.0     15.6 2800.0     15.6        0.0    0.0    0.0       0.0        0.0
 2027 2800.0     22.7 2800.0     25.9    12023.0 2800.0     16.2 2800.0     16.2        0.0    0.0    0.0       0.0        0.0
 2028 2800.0     23.2 2800.0     27.4    16252.3 2800.0     16.9 2800.0     16.9        0.0    0.0    0.0       0.0        0.0
 2029 2800.0     23.7 2800.0     28.6    19651.5 2800.0     17.6 2800.0     17.6        0.0    0.0    0.0       0.0        0.0
 2030 2800.0     24.1 2800.0     29.7    22008.5 2800.0     18.3 2800.0     18.3        0.0    0.0    0.0       0.0        0.0
 2031 2800.0     24.6 2800.0     30.5    23560.4 2800.0     19.0 2800.0     19.0        0.0    0.0    0.0       0.0        0.0
 2032 2800.0     25.1 2800.0     31.3    24619.0 2800.0     19.7 2800.0     19.7        0.0    0.0    0.0       0.0        0.0
 2033 2800.0     25.6 2800.0     31.9    25410.8 2800.0     20.5 2800.0     20.5        0.0    0.0    0.0       0.0        0.0
------------------------------------------------------------------------------------------------------------------------------
 Present value of benefits               48151.8                                        0.0                     0.0      765.1


                                -- Price --- ------------- Production -----------  ----------- Consumption ------------
 Year    K      K     K     K                --R&D change in - Value of  Benefits  --R&D change in - Value of  Benefits
       Total  Base  Spill  Var  NoR&D   R&D   Price  Quantity  Productn  /VoP (%)  Price  Quantity  Consumptn  /VoC (%)
 ----------------------------------------------------------------------------------------------------------------------
 2019   0.00  0.00   0.0  0.00 2800.0 2800.0   0.00       0.0     54460    0.0      0.00       0.0     33292    0.0
 2020   0.00  0.00   0.0  0.00 2800.0 2800.0   0.00       0.0     55549    0.0      0.00       0.0     34623    0.0
 2021  13.69 13.69   0.0  0.00 2800.0 2800.0   0.00       0.0     56877    0.4      0.00       0.0     36008    0.0
 2022  27.94 27.94   0.0  0.00 2800.0 2800.0   0.00       0.1     58245    0.9      0.00       0.0     37448    0.0
 2023  56.06 56.06   0.0  0.00 2800.0 2800.0   0.00       0.3     59875    1.9      0.00       0.0     38946    0.0
 2024 108.92108.92   0.0  0.00 2800.0 2800.0   0.00       0.6     61962    3.8      0.00       0.0     40504    0.0
 2025 199.66199.66   0.0  0.00 2800.0 2800.0   0.00       1.2     64760    6.9      0.00       0.0     42125    0.0
 2026 333.72333.72   0.0  0.00 2800.0 2800.0   0.00       2.0     68405   11.4      0.00       0.0     43810    0.0
 2027 493.47493.47   0.0  0.00 2800.0 2800.0   0.00       3.1     72628   16.5      0.00       0.0     45562    0.0
 2028 641.54641.54   0.0  0.00 2800.0 2800.0   0.00       4.1     76780   21.1      0.00       0.0     47384    0.0
 2029 750.05750.05   0.0  0.00 2800.0 2800.0   0.00       4.9     80334   24.4      0.00       0.0     49280    0.0
 2030 816.65816.65   0.0  0.00 2800.0 2800.0   0.00       5.5     83204   26.4      0.00       0.0     51251    0.0
 2031 853.17853.17   0.0  0.00 2800.0 2800.0   0.00       5.8     85574   27.5      0.00       0.0     53301    0.0
 2032 871.98871.98   0.0  0.00 2800.0 2800.0   0.00       6.1     87657   28.0      0.00       0.0     55433    0.0
 2033 881.34881.34   0.0  0.00 2800.0 2800.0   0.00       6.3     89599   28.3      0.00       0.0     57650    0.0
========================================================================================================================


PRESENT VALUE SUMMARIES

Group 01                      
                       ---------- Present Value of R&D Benefits ----------><---Costs---><------ Returns ------------>
   Region                   Producer     Consumer   Government        Total                    (B-C)      B/C     IRR
   ------------------------------------------------------------------------------------------------------------------
 1 TANZANIA                  48151.8          0.0          0.0      48151.8        765.1     47386.6    62.93   103.1%
   ------------------------------------------------------------------------------------------------------------------
 Total NPV Benefits          48151.8          0.0          0.0      48151.8        765.1     47386.6    62.93   103.1%


Cost and Benefit Summary Across All Regions in Group

      <--------------- Benefits ----------------->      Total
 Year    Producer   Consumer Government      Total      Costs        B-C
------------------------------------------------------------------------
 2019         0.0        0.0        0.0        0.0      300.0     -300.0
 2020         0.0        0.0        0.0        0.0      300.0     -300.0
 2021       277.6        0.0        0.0      277.6      150.0      127.6
 2022       579.0        0.0        0.0      579.0      100.0      479.0
 2023      1189.6        0.0        0.0     1189.6        0.0     1189.6
 2024      2374.6        0.0        0.0     2374.6        0.0     2374.6
 2025      4495.7        0.0        0.0     4495.7        0.0     4495.7
 2026      7804.6        0.0        0.0     7804.6        0.0     7804.6
 2027     12023.0        0.0        0.0    12023.0        0.0    12023.0
 2028     16252.3        0.0        0.0    16252.3        0.0    16252.3
 2029     19651.5        0.0        0.0    19651.5        0.0    19651.5
 2030     22008.5        0.0        0.0    22008.5        0.0    22008.5
 2031     23560.4        0.0        0.0    23560.4        0.0    23560.4
 2032     24619.0        0.0        0.0    24619.0        0.0    24619.0
 2033     25410.8        0.0        0.0    25410.8        0.0    25410.8
------------------------------------------------------------------------
