# Supplementary material for: Synergies of integrated pest and pollinator management in avocado farming in East Africa: An ex-ante economic analysis
Source: PLoS One. 2022 Jul 25;17(7):e0271241. doi: 10.1371/journal.pone.0271241 (PMC9312383; doi:10.1371/journal.pone.0271241)
Supplement: S1 Data — (ZIP) [file pone.0271241.s001.zip › DATA-EX-ANTE/RESULTS DREAM.xlsx]

## Sheet: PS
	Kenya	Years	Quantity produced (without R&D)	Quantity produced ( with R&D)	Quantity consumed				YEARS	PRODUCER SURPLUS ('000 USD)	TOTAL SURPLUS	B-C	COST	B/C	IRR
		2019	249.7	249.7	176.6				2019	0	0	-300	300
		2020	254.7	254.7	183.7				2020	0	0	-300	300
		2021	259.8	262.3	191				2021	8826.4	8826.4	8676.4	150
		2022	265	270.8	198.7				2022	20930.8	20930.8	20930.8	0
		2023	270.3	282.9	206.6				2023	45971.7	45971.7	45971.7	0
		2024	275.7	301.5	214.9				2024	96423.7	96423.7	96423.7	0
		2025	281.2	330.9	223.5				2025	193070	193070	193070	0
		2026	286.8	374.8	232.4				2026	362266	362266	362266	0
		2027	292.6	432.9	241.7				2027	621030	621030	621030	0
		2028	298.4	499.6	251.4				2028	960419	960419	960419	0
		2029	304.4	569	261.5				2029	1.35494e+06	1.35494e+06	1.35494e+06	0
		2030	310.5	638.2	271.9				2030	1.78711e+06	1.78711e+06	1.78711e+06	0
		2031	316.7	707.3	282.8				2031	2.25412e+06	2.25412e+06	2.25412e+06	0
		2032	323	777.1	294.1				2032	2.76051e+06	2.76051e+06	2.76051e+06	0
		2033	329.5	848.5	305.9				2033	3.31211e+06	3.31211e+06	3.31211e+06	0
									PV	5.28194e+06		5.28123e+06	706.3	7477.49	250
	Tanzania	Years	Quantity produced (without R&D)	Quantity produced ( with R&D)	Quantity consumed				YEARS	PRODUCER SURPLUS	TOTAL SURPLUS	B-C	COST	B/C	IRR
		2019	19.4	19.4	11.8				2019	0	0	-300	300						Producer Surplus Kenya	Producer Surplus Tanzania
		2020	19.8	19.8	12.3				2020	0	0	-300	300						0	0
		2021	20.2	20.4	12.8				2021	687.3	687.3	537.3	150						0	0
		2022	20.6	21	13.3				2022	1630	1630	1530	100						4282.3	155.4
		2023	21	22	13.9				2023	3580.1	3580.1	3580.1							8926.6	323.9
		2024	21.4	23.4	14.4				2024	7509.2	7509.2	7509.2							18327.7	664.3
		2025	21.9	25.7	15				2025	15035.9	15035.9	15035.9							36535.7	1321.8
		2026	22.3	29.1	15.6				2026	28212.5	28212.5	28212.5							69020.2	2489
		2027	22.7	33.7	16.2				2027	48364.4	48364.4	48364.4							119444	4287.4
		2028	23.2	38.9	16.9				2028	74795.3	74795.3	74795.3							183345	6545.5
		2029	23.7	44.3	17.6				2029	105520	105520	105520							247047	8776.8
		2030	24.1	49.7	18.3				2030	139176	139176	139176							298036	10551.4
		2031	24.6	55	19				2031	175546	175546	175546							333326	11775.8
		2032	25.1	60.5	19.7				2032	214982	214982	214982							356564	12582.4
		2033	25.6	66	20.5				2033	257940	257940	257940							372444	13135
									PV	294702	294702	293937	765.1	385.16	163.9				384349	13550.9

## Sheet: ke, Tz export, import
Years	Kenya	Tanzania
2014	28895	1897
2015	38858	3279
2016	46682	3764
2017	51507	4374
2018	71877	7551

## Sheet: gdp& poverty
VARIABLES	KENYA	TANZANIA				TZ
GDP			436865	53321	23294078665	0.05128	Elasticity
POOR PEOPLE			31477	14431271	454253117267
						KE
			143629	64008	9193405032	0.0117495	Elasticity
			45270	17284080	782450301600
KENYA	000 usd									0.000605397	10463.7
TS	995676	995675700		0.000605397	10463.7						10464
	19324015200	19324015200			55509	poor people
TANZANIA	TS	25970600		1254.06	14231	poor people				8.68989e-05	1254.06
	15325521820	15325521820									14231
	25970.6
		64008000000
